# Supplementary material for: Association between a history of mycobacterial infection and the risk of newly diagnosed Sjögren’s syndrome: A nationwide, population-based case-control study
Source: PLoS One. 2017 May 9;12(5):e0176549. doi: 10.1371/journal.pone.0176549 (PMC5423582; doi:10.1371/journal.pone.0176549)
Supplement: S1 Dataset — (XLSX) [file pone.0176549.s001.xlsx]

## Sheet: NTM_SS 2017 0421
first_visit_year	SEX	age	SS	NTM	NTM_SS_duration(month)	TB	TB_SS_duration(year)	Myco_TBorNTM(year)	Myco_SS_year	Bronchiectasis	Bron_CT	Bron_CT_duration(month)	MI	CHF	PVD	CVD	Dem	COPD	ctd	pud	Liver	DM	DM2	Hem2	ckd2	ncancer	Liver3	meta6	AIDS6	CCI	CCIg
2010	0	36	0	0		0		0		0	0		0	0	0	0	0	0	0	0	0	0	0	0	0	0	0	0	0	0	0
2012	0	27	0	0		0		0		0	0		0	0	0	0	0	0	0	0	0	0	0	0	0	0	0	0	0	0	0
2012	0	30	0	0		0		0		0	0		0	0	0	0	0	0	0	0	0	0	0	0	0	0	0	0	0	0	0
2012	0	37	0	0		0		0		0	0		0	0	0	0	0	0	0	0	0	0	0	0	0	0	0	0	0	0	0
2011	0	27	0	0		0		0		0	0		0	0	0	0	0	0	0	0	0	0	0	0	0	0	0	0	0	0	0
2011	0	38	0	0		0		0		0	0		0	0	0	0	0	0	0	0	0	0	0	0	0	0	0	0	0	0	0
2010	0	39	0	0		0		0		0	0		0	0	0	0	0	0	0	0	0	0	0	0	0	0	0	0	0	0	0
2007	0	40	0	0		0		0		0	0		0	0	0	0	0	0	0	0	0	0	0	0	0	0	0	0	0	0	0
2007	0	32	0	0		0		0		0	0		0	0	0	0	0	0	0	0	0	0	0	0	0	0	0	0	0	0	0
2007	0	29	0	0		0		0		0	0		0	0	0	0	0	0	0	0	0	0	0	0	0	0	0	0	0	0	0
2009	0	38	0	0		0		0		0	0		0	0	0	0	0	0	0	0	0	0	0	0	0	0	0	0	0	0	0
2011	0	39	0	0		0		0		0	0		0	0	0	0	0	0	0	0	0	0	0	0	0	0	0	0	0	0	0
2010	0	31	0	0		0		0		0	0		0	0	0	0	0	0	0	0	0	0	0	0	0	0	0	0	0	0	0
2009	0	38	0	0		0		0		0	0		0	0	0	0	0	0	0	0	0	0	0	0	0	0	0	0	0	0	0
2009	0	26	0	0		0		0		0	0		0	0	0	0	0	0	0	0	0	0	0	0	0	0	0	0	0	0	0
2012	0	40	0	0		0		0		0	0		0	0	0	0	0	0	0	0	0	0	0	0	0	0	0	0	0	0	0
2010	0	30	0	0		0		0		0	0		0	0	0	0	0	0	0	0	0	0	0	0	0	0	0	0	0	0	0
2008	0	35	0	0		0		0		0	0		0	0	0	0	0	0	0	0	0	0	0	0	0	0	0	0	0	0	0
2012	0	40	0	0		0		0		0	0		0	0	0	0	0	0	0	0	0	0	0	0	0	0	0	0	0	0	0
2011	0	35	0	0		0		0		0	0		0	0	0	0	0	0	0	0	0	0	0	0	0	0	0	0	0	0	0
2012	0	30	0	0		0		0		0	0		0	0	0	0	0	0	0	0	0	0	0	0	0	0	0	0	0	0	0
2007	0	40	0	0		0		0		0	0		0	0	0	0	0	0	0	0	0	0	0	0	0	0	0	0	0	0	0
2010	0	29	0	0		0		0		0	0		0	0	0	0	0	0	0	0	0	0	0	0	0	0	0	0	0	0	0
2009	0	34	0	0		0		0		0	0		0	0	0	0	0	0	0	0	0	0	0	0	0	0	0	0	0	0	0
2009	0	36	0	0		0		0		0	0		0	0	0	0	0	0	0	0	0	0	0	0	0	0	0	0	0	0	0
2008	0	37	0	0		0		0		0	0		0	0	0	0	0	0	0	0	0	0	0	0	0	0	0	0	0	0	0
2009	0	29	0	0		0		0		0	0		0	0	0	0	0	0	0	0	0	0	0	0	0	0	0	0	0	0	0
2010	0	38	0	0		0		0		0	0		0	0	0	0	0	0	0	0	0	0	0	0	0	0	0	0	0	0	0
2012	0	36	0	0		0		0		0	0		0	0	0	0	0	0	0	0	0	0	0	0	0	0	0	0	0	0	0
2010	0	40	0	0		0		0		0	0		0	0	0	0	0	0	0	0	0	0	0	0	0	0	0	0	0	0	0
2009	0	21	0	0		0		0		0	0		0	0	0	0	0	0	0	0	0	0	0	0	0	0	0	0	0	0	0
2010	0	29	0	0		0		0		0	0		0	0	0	0	0	0	0	0	0	0	0	0	0	0	0	0	0	0	0
2011	0	25	0	0		0		0		0	0		0	0	0	0	0	0	0	0	0	0	0	0	0	0	0	0	0	0	0
2007	0	39	0	0		0		0		0	0		0	0	0	0	0	0	0	0	0	0	0	0	0	0	0	0	0	0	0
2012	0	30	0	0		0		0		0	0		0	0	0	0	0	0	0	0	0	0	0	0	0	0	0	0	0	0	0
2009	0	29	0	0		0		0		0	0		0	0	0	0	0	0	0	0	0	0	0	0	0	0	0	0	0	0	0
2012	0	38	0	0		0		0		0	0		0	0	0	0	0	0	0	0	0	0	0	0	0	0	0	0	0	0	0
2008	0	36	0	0		0		0		0	0		0	0	0	0	0	0	0	0	0	0	0	0	0	0	0	0	0	0	0
2011	0	21	0	0		0		0		0	0		0	0	0	0	0	0	0	0	0	0	0	0	0	0	0	0	0	0	0
2008	0	22	0	0		0		0		0	0		0	0	0	0	0	0	0	0	0	0	0	0	0	0	0	0	0	0	0
2012	0	28	0	0		0		0		0	0		0	0	0	0	0	0	0	0	0	0	0	0	0	0	0	0	0	0	0
2008	0	29	0	0		0		0		0	0		0	0	0	0	0	0	0	0	0	0	0	0	0	0	0	0	0	0	0
2011	0	40	0	0		0		0		0	0		0	0	0	0	0	0	0	0	0	0	0	0	0	0	0	0	0	0	0
2010	0	39	0	0		0		0		0	0		0	0	0	0	0	0	0	0	0	0	0	0	0	0	0	0	0	0	0
2010	0	28	0	0		0		0		0	0		0	0	0	0	0	0	0	0	0	0	0	0	0	0	0	0	0	0	0
2011	0	39	0	0		0		0		0	0		0	0	0	0	0	0	0	0	0	0	0	0	0	0	0	0	0	0	0
2011	0	32	0	0		0		0		0	0		0	0	0	0	0	0	0	0	0	0	0	0	0	0	0	0	0	0	0
2012	0	22	0	0		0		0		0	0		0	0	0	0	0	0	0	0	0	0	0	0	0	0	0	0	0	0	0
2009	0	40	0	0		0		0		0	0		0	0	0	0	0	0	0	0	0	0	0	0	0	0	0	0	0	0	0
2010	0	29	0	0		0		0		0	0		0	0	0	0	0	0	0	0	0	0	0	0	0	0	0	0	0	0	0
2008	0	30	0	0		0		0		0	0		0	0	0	0	0	0	0	0	0	0	0	0	0	0	0	0	0	0	0
2009	0	38	0	0		0		0		0	0		0	0	0	0	0	0	0	0	0	0	0	0	0	0	0	0	0	0	0
2011	0	34	0	0		0		0		0	0		0	0	0	0	0	0	0	0	0	0	0	0	0	0	0	0	0	0	0
2008	0	37	0	0		0		0		0	0		0	0	0	0	0	0	0	0	0	0	0	0	0	0	0	0	0	0	0
2007	0	30	0	0		0		0		0	0		0	0	0	0	0	0	0	0	0	0	0	0	0	0	0	0	0	0	0
2010	0	34	0	0		0		0		0	0		0	0	0	0	0	0	0	0	0	0	0	0	0	0	0	0	0	0	0
2007	0	39	0	0		0		0		0	0		0	0	0	0	0	0	0	0	0	0	0	0	0	0	0	0	0	0	0
2009	0	28	0	0		0		0		0	0		0	0	0	0	0	0	0	0	0	0	0	0	0	0	0	0	0	0	0
2011	0	26	0	0		0		0		0	0		0	0	0	0	0	0	0	0	0	0	0	0	0	0	0	0	0	0	0
2010	0	26	0	0		0		0		0	0		0	0	0	0	0	0	0	0	0	0	0	0	0	0	0	0	0	0	0
2009	0	26	0	0		0		0		0	0		0	0	0	0	0	0	0	0	0	0	0	0	0	0	0	0	0	0	0
2009	0	32	0	0		0		0		0	0		0	0	0	0	0	0	0	0	0	0	0	0	0	0	0	0	0	0	0
2009	0	28	0	0		0		0		0	0		0	0	0	0	0	0	0	0	0	0	0	0	0	0	0	0	0	0	0
2011	0	33	0	0		0		0		0	0		0	0	0	0	0	0	0	0	0	0	0	0	0	0	0	0	0	0	0
2008	0	29	0	0		0		0		0	0		0	0	0	0	0	0	0	0	0	0	0	0	0	0	0	0	0	0	0
2011	0	40	0	0		0		0		0	0		0	0	0	0	0	0	0	0	0	0	0	0	0	0	0	0	0	0	0
2007	0	40	0	0		0		0		0	0		0	0	0	0	0	0	0	0	0	0	0	0	0	0	0	0	0	0	0
2009	0	33	0	0		0		0		0	0		0	0	0	0	0	0	0	0	0	0	0	0	0	0	0	0	0	0	0
2008	0	34	0	0		0		0		0	0		0	0	0	0	0	0	0	0	0	0	0	0	0	0	0	0	0	0	0
2007	0	26	0	0		0		0		0	0		0	0	0	0	0	0	0	0	0	0	0	0	0	0	0	0	0	0	0
2011	0	26	0	0		0		0		0	0		0	0	0	0	0	0	0	0	0	0	0	0	0	0	0	0	0	0	0
2011	0	35	0	0		0		0		0	0		0	0	0	0	0	0	0	0	0	0	0	0	0	0	0	0	0	0	0
2008	0	9	0	0		0		0		0	0		0	0	0	0	0	0	0	0	0	0	0	0	0	0	0	0	0	0	0
2011	0	28	0	0		0		0		0	0		0	0	0	0	0	0	0	0	0	0	0	0	0	0	0	0	0	0	0
2011	0	37	0	0		0		0		0	0		0	0	0	0	0	0	0	0	0	0	0	0	0	0	0	0	0	0	0
2011	0	35	0	0		0		0		0	0		0	0	0	0	0	0	0	0	0	0	0	0	0	0	0	0	0	0	0
2012	0	39	0	0		0		0		0	0		0	0	0	0	0	0	0	0	0	0	0	0	0	0	0	0	0	0	0
2011	0	26	0	0		0		0		0	0		0	0	0	0	0	0	0	0	0	0	0	0	0	0	0	0	0	0	0
2007	0	19	0	0		0		0		0	0		0	0	0	0	0	0	0	0	0	0	0	0	0	0	0	0	0	0	0
2008	0	37	0	0		0		0		0	0		0	0	0	0	0	0	0	0	0	0	0	0	0	0	0	0	0	0	0
2008	0	37	0	0		0		0		0	0		0	0	0	0	0	0	0	0	0	0	0	0	0	0	0	0	0	0	0
2008	0	38	0	0		0		0		0	0		0	0	0	0	0	0	0	0	0	0	0	0	0	0	0	0	0	0	0
2010	0	35	0	0		0		0		0	0		0	0	0	0	0	0	0	0	0	0	0	0	0	0	0	0	0	0	0
2011	0	24	0	0		0		0		0	0		0	0	0	0	0	0	0	0	0	0	0	0	0	0	0	0	0	0	0
2010	0	38	0	0		0		0		0	0		0	0	0	0	0	0	0	0	0	0	0	0	0	0	0	0	0	0	0
2010	0	38	0	0		0		0		0	0		0	0	0	0	0	0	0	0	0	0	0	0	0	0	0	0	0	0	0
2009	0	28	0	0		0		0		0	0		0	0	0	0	0	0	0	0	0	0	0	0	0	0	0	0	0	0	0
2009	0	39	0	0		0		0		0	0		0	0	0	0	0	0	0	0	0	0	0	0	0	0	0	0	0	0	0
2012	0	31	0	0		0		0		0	0		0	0	0	0	0	0	0	0	0	0	0	0	0	0	0	0	0	0	0
2007	0	29	0	0		0		0		0	0		0	0	0	0	0	0	0	0	0	0	0	0	0	0	0	0	0	0	0
2012	0	35	0	0		0		0		0	0		0	0	0	0	0	0	0	0	0	0	0	0	0	0	0	0	0	0	0
2009	0	35	0	0		0		0		0	0		0	0	0	0	0	0	0	0	0	0	0	0	0	0	0	0	0	0	0
2011	0	39	0	0		0		0		0	0		0	0	0	0	0	0	0	0	0	0	0	0	0	0	0	0	0	0	0
2008	0	36	0	0		0		0		0	0		0	0	0	0	0	0	0	0	0	0	0	0	0	0	0	0	0	0	0
2012	0	40	0	0		0		0		0	0		0	0	0	0	0	0	0	0	0	0	0	0	0	0	0	0	0	0	0
2008	0	12	0	0		0		0		0	0		0	0	0	0	0	0	0	0	0	0	0	0	0	0	0	0	0	0	0
2012	0	22	0	0		0		0		0	0		0	0	0	0	0	0	0	0	0	0	0	0	0	0	0	0	0	0	0
2011	0	38	0	0		0		0		0	0		0	0	0	0	0	0	0	0	0	0	0	0	0	0	0	0	0	0	0
2011	0	35	0	0		0		0		0	0		0	0	0	0	0	0	0	0	0	0	0	0	0	0	0	0	0	0	0
2007	0	28	0	0		0		0		0	0		0	0	0	0	0	0	0	0	0	0	0	0	0	0	0	0	0	0	0
2012	0	37	0	0		0		0		0	0		0	0	0	0	0	0	0	0	0	0	0	0	0	0	0	0	0	0	0
2009	0	28	0	0		0		0		0	0		0	0	0	0	0	0	0	0	0	0	0	0	0	0	0	0	0	0	0
2009	0	38	0	0		0		0		0	0		0	0	0	0	0	0	0	0	0	0	0	0	0	0	0	0	0	0	0
2011	0	35	0	0		0		0		0	0		0	0	0	0	0	0	0	0	0	0	0	0	0	0	0	0	0	0	0
2012	0	11	0	0		0		0		0	0		0	0	0	0	0	0	0	0	0	0	0	0	0	0	0	0	0	0	0
2010	0	38	0	0		0		0		0	0		0	0	0	0	0	0	0	0	0	0	0	0	0	0	0	0	0	0	0
2011	0	30	0	0		0		0		0	0		0	0	0	0	0	0	0	0	0	0	0	0	0	0	0	0	0	0	0
2008	0	27	0	0		0		0		0	0		0	0	0	0	0	0	0	0	0	0	0	0	0	0	0	0	0	0	0
2007	0	29	0	0		0		0		0	0		0	0	0	0	0	0	0	0	0	0	0	0	0	0	0	0	0	0	0
2010	0	38	0	0		0		0		0	0		0	0	0	0	0	0	0	0	0	0	0	0	0	0	0	0	0	0	0
2008	0	38	0	0		0		0		0	0		0	0	0	0	0	0	0	0	0	0	0	0	0	0	0	0	0	0	0
2007	0	31	0	0		0		0		0	0		0	0	0	0	0	0	0	0	0	0	0	0	0	0	0	0	0	0	0
2011	0	32	0	0		0		0		0	0		0	0	0	0	0	0	0	0	0	0	0	0	0	0	0	0	0	0	0
2011	0	34	0	0		0		0		0	0		0	0	0	0	0	0	0	0	0	0	0	0	0	0	0	0	0	0	0
2011	0	39	0	0		0		0		0	0		0	0	0	0	0	0	0	0	0	0	0	0	0	0	0	0	0	0	0
2012	0	30	0	0		0		0		0	0		0	0	0	0	0	0	0	0	0	0	0	0	0	0	0	0	0	0	0
2009	0	40	0	0		0		0		0	0		0	0	0	0	0	0	0	0	0	0	0	0	0	0	0	0	0	0	0
2011	0	26	0	0		0		0		0	0		0	0	0	0	0	0	0	0	0	0	0	0	0	0	0	0	0	0	0
2009	0	27	0	0		0		0		0	0		0	0	0	0	0	0	0	0	0	0	0	0	0	0	0	0	0	0	0
2008	0	35	0	0		0		0		0	0		0	0	0	0	0	0	0	0	0	0	0	0	0	0	0	0	0	0	0
2010	0	35	0	0		0		0		0	0		0	0	0	0	0	0	0	0	0	0	0	0	0	0	0	0	0	0	0
2007	0	36	0	0		0		0		0	0		0	0	0	0	0	0	0	0	0	0	0	0	0	0	0	0	0	0	0
2009	0	24	0	0		0		0		0	0		0	0	0	0	0	0	0	0	0	0	0	0	0	0	0	0	0	0	0
2008	0	36	0	0		0		0		0	0		0	0	0	0	0	0	0	0	0	0	0	0	0	0	0	0	0	0	0
2012	0	39	0	0		0		0		0	0		0	0	0	0	0	0	0	0	0	0	0	0	0	0	0	0	0	0	0
2011	0	39	0	0		0		0		0	0		0	0	0	0	0	0	0	0	0	0	0	0	0	0	0	0	0	0	0
2011	0	30	0	0		0		0		0	0		0	0	0	0	0	0	0	0	0	0	0	0	0	0	0	0	0	0	0
2011	0	30	0	0		0		0		0	0		0	0	0	0	0	0	0	0	0	0	0	0	0	0	0	0	0	0	0
2007	0	24	0	0		0		0		0	0		0	0	0	0	0	0	0	0	0	0	0	0	0	0	0	0	0	0	0
2009	0	32	0	0		0		0		0	0		0	0	0	0	0	0	0	0	0	0	0	0	0	0	0	0	0	0	0
2011	0	39	0	0		0		0		0	0		0	0	0	0	0	0	0	0	0	0	0	0	0	0	0	0	0	0	0
2011	0	32	0	0		0		0		0	0		0	0	0	0	0	0	0	0	0	0	0	0	0	0	0	0	0	0	0
2007	0	39	0	0		0		0		0	0		0	0	0	0	0	0	0	0	0	0	0	0	0	0	0	0	0	0	0
2008	0	28	0	0		0		0		0	0		0	0	0	0	0	0	0	0	0	0	0	0	0	0	0	0	0	0	0
2010	0	38	0	0		0		0		0	0		0	0	0	0	0	0	0	0	0	0	0	0	0	0	0	0	0	0	0
2010	0	39	0	0		0		0		0	0		0	0	0	0	0	0	0	0	0	0	0	0	0	0	0	0	0	0	0
2008	0	35	0	0		0		0		0	0		0	0	0	0	0	0	0	0	0	0	0	0	0	0	0	0	0	0	0
2011	0	30	0	0		0		0		0	0		0	0	0	0	0	0	0	0	0	0	0	0	0	0	0	0	0	0	0
2012	0	39	0	0		0		0		0	0		0	0	0	0	0	0	0	0	0	0	0	0	0	0	0	0	0	0	0
2009	0	37	0	0		0		0		0	0		0	0	0	0	0	0	0	0	0	0	0	0	0	0	0	0	0	0	0
2010	0	36	0	0		0		0		0	0		0	0	0	0	0	0	0	0	0	0	0	0	0	0	0	0	0	0	0
2012	0	24	0	0		0		0		0	0		0	0	0	0	0	0	0	0	0	0	0	0	0	0	0	0	0	0	0
2009	0	25	0	0		0		0		0	0		0	0	0	0	0	0	0	0	0	0	0	0	0	0	0	0	0	0	0
2010	0	30	0	0		1	5.91781	1	5.91781	0	0		0	0	0	0	0	0	0	0	0	0	0	0	0	0	0	0	0	0	0
2007	0	15	0	0		0		0		0	0		0	0	0	0	0	0	0	0	0	0	0	0	0	0	0	0	0	0	0
2008	0	36	0	0		0		0		0	0		0	0	0	0	0	0	0	0	0	0	0	0	0	0	0	0	0	0	0
2009	0	38	0	0		0		0		0	0		0	0	0	0	0	0	0	0	0	0	0	0	0	0	0	0	0	0	0
2012	0	27	0	0		0		0		0	0		0	0	0	0	0	0	0	0	0	0	0	0	0	0	0	0	0	0	0
2007	0	31	0	0		0		0		0	0		0	0	0	0	0	0	0	0	0	0	0	0	0	0	0	0	0	0	0
2012	0	31	0	0		0		0		0	0		0	0	0	0	0	0	0	0	0	0	0	0	0	0	0	0	0	0	0
2007	0	17	0	0		0		0		0	0		0	0	0	0	0	0	0	0	0	0	0	0	0	0	0	0	0	0	0
2012	0	32	0	0		0		0		0	0		0	0	0	0	0	0	0	0	0	0	0	0	0	0	0	0	0	0	0
2011	0	32	0	0		0		0		0	0		0	0	0	0	0	0	0	0	0	0	0	0	0	0	0	0	0	0	0
2009	0	35	0	0		0		0		0	0		0	0	0	0	0	0	0	0	0	0	0	0	0	0	0	0	0	0	0
2009	0	27	0	0		0		0		0	0		0	0	0	0	0	0	0	0	0	0	0	0	0	0	0	0	0	0	0
2010	0	35	0	0		0		0		0	0		0	0	0	0	0	0	0	0	0	0	0	0	0	0	0	0	0	0	0
2007	0	40	0	0		0		0		0	0		0	0	0	0	0	0	0	0	0	0	0	0	0	0	0	0	0	0	0
2011	0	30	0	0		0		0		0	0		0	0	0	0	0	0	0	0	0	0	0	0	0	0	0	0	0	0	0
2009	0	31	0	0		0		0		0	0		0	0	0	0	0	0	0	0	0	0	0	0	0	0	0	0	0	0	0
2012	0	37	0	0		0		0		0	0		0	0	0	0	0	0	0	0	0	0	0	0	0	0	0	0	0	0	0
2009	0	28	0	0		0		0		0	0		0	0	0	0	0	0	0	0	0	0	0	0	0	0	0	0	0	0	0
2011	0	28	0	0		0		0		0	0		0	0	0	0	0	0	0	0	0	0	0	0	0	0	0	0	0	0	0
2012	0	30	0	0		0		0		0	0		0	0	0	0	0	0	0	0	0	0	0	0	0	0	0	0	0	0	0
2008	0	28	0	0		0		0		0	0		0	0	0	0	0	0	0	0	0	0	0	0	0	0	0	0	0	0	0
2010	0	40	0	0		0		0		0	0		0	0	0	0	0	0	0	0	0	0	0	0	0	0	0	0	0	0	0
2012	0	40	0	0		0		0		0	0		0	0	0	0	0	0	0	0	0	0	0	0	0	0	0	0	0	0	0
2010	0	39	0	0		0		0		0	0		0	0	0	0	0	0	0	0	0	0	0	0	0	0	0	0	0	0	0
2011	0	37	0	0		0		0		0	0		0	0	0	0	0	0	0	0	0	0	0	0	0	0	0	0	0	0	0
2010	0	33	0	0		0		0		0	0		0	0	0	0	0	0	0	0	0	0	0	0	0	0	0	0	0	0	0
2007	0	18	0	0		0		0		0	0		0	0	0	0	0	0	0	0	0	0	0	0	0	0	0	0	0	0	0
2009	0	29	0	0		0		0		0	0		0	0	0	0	0	0	0	0	0	0	0	0	0	0	0	0	0	0	0
2009	0	22	0	0		0		0		0	0		0	0	0	0	0	0	0	0	0	0	0	0	0	0	0	0	0	0	0
2007	0	30	0	0		0		0		0	0		0	0	0	0	0	0	0	0	0	0	0	0	0	0	0	0	0	0	0
2010	0	31	0	0		0		0		0	0		0	0	0	0	0	0	0	0	0	0	0	0	0	0	0	0	0	0	0
2008	0	29	0	0		0		0		0	0		0	0	0	0	0	0	0	0	0	0	0	0	0	0	0	0	0	0	0
2010	0	37	0	0		0		0		0	0		0	0	0	0	0	0	0	0	0	0	0	0	0	0	0	0	0	0	0
2012	0	31	0	0		0		0		0	0		0	0	0	0	0	0	0	0	0	0	0	0	0	0	0	0	0	0	0
2008	0	15	0	0		0		0		0	0		0	0	0	0	0	0	0	0	0	0	0	0	0	0	0	0	0	0	0
2008	0	34	0	0		0		0		0	0		0	0	0	0	0	0	0	0	0	0	0	0	0	0	0	0	0	0	0
2010	0	37	0	0		0		0		0	0		0	0	0	0	0	0	0	0	0	0	0	0	0	0	0	0	0	0	0
2010	0	37	0	0		0		0		0	0		0	0	0	0	0	0	0	0	0	0	0	0	0	0	0	0	0	0	0
2007	0	38	0	0		0		0		0	0		0	0	0	0	0	0	0	0	0	0	0	0	0	0	0	0	0	0	0
2007	0	34	0	0		0		0		0	0		0	0	0	0	0	0	0	0	0	0	0	0	0	0	0	0	0	0	0
2011	0	28	0	0		0		0		0	0		0	0	0	0	0	0	0	0	0	0	0	0	0	0	0	0	0	0	0
2012	0	30	0	0		0		0		0	0		0	0	0	0	0	0	0	0	0	0	0	0	0	0	0	0	0	0	0
2009	0	38	0	0		0		0		0	0		0	0	0	0	0	0	0	0	0	0	0	0	0	0	0	0	0	0	0
2011	0	40	0	0		0		0		0	0		0	0	0	0	0	0	0	0	0	0	0	0	0	0	0	0	0	0	0
2010	0	29	0	0		0		0		0	0		0	0	0	0	0	0	0	0	0	0	0	0	0	0	0	0	0	0	0
2010	0	34	0	0		0		0		0	0		0	0	0	0	0	0	0	0	0	0	0	0	0	0	0	0	0	0	0
2008	0	40	0	0		0		0		0	0		0	0	0	0	0	0	0	0	0	0	0	0	0	0	0	0	0	0	0
2010	0	40	0	0		0		0		0	0		0	0	0	0	0	0	0	0	0	0	0	0	0	0	0	0	0	0	0
2008	0	40	0	0		0		0		0	0		0	0	0	0	0	0	0	0	0	0	0	0	0	0	0	0	0	0	0
2010	0	21	0	0		0		0		0	0		0	0	0	0	0	0	0	0	0	0	0	0	0	0	0	0	0	0	0
2012	0	39	0	0		0		0		0	0		0	0	0	0	0	0	0	0	0	0	0	0	0	0	0	0	0	0	0
2010	0	40	0	0		0		0		0	0		0	0	0	0	0	0	0	0	0	0	0	0	0	0	0	0	0	0	0
2012	0	40	0	0		0		0		0	0		0	0	0	0	0	0	0	0	0	0	0	0	0	0	0	0	0	0	0
2010	0	30	0	0		0		0		0	0		0	0	0	0	0	0	0	0	0	0	0	0	0	0	0	0	0	0	0
2012	0	30	0	0		0		0		0	0		0	0	0	0	0	0	0	0	0	0	0	0	0	0	0	0	0	0	0
2007	0	32	0	0		0		0		0	0		0	0	0	0	0	0	0	0	0	0	0	0	0	0	0	0	0	0	0
2008	0	35	0	0		0		0		0	0		0	0	0	0	0	0	0	0	0	0	0	0	0	0	0	0	0	0	0
2008	0	40	0	0		0		0		0	0		0	0	0	0	0	0	0	0	0	0	0	0	0	0	0	0	0	0	0
2011	0	35	0	0		0		0		0	0		0	0	0	0	0	0	0	0	0	0	0	0	0	0	0	0	0	0	0
2010	0	35	0	0		0		0		0	0		0	0	0	0	0	0	0	0	0	0	0	0	0	0	0	0	0	0	0
2012	0	40	0	0		0		0		0	0		0	0	0	0	0	0	0	0	0	0	0	0	0	0	0	0	0	0	0
2009	0	40	0	0		0		0		0	0		0	0	0	0	0	0	0	0	0	0	0	0	0	0	0	0	0	0	0
2007	0	40	0	0		0		0		0	0		0	0	0	0	0	0	0	0	0	0	0	0	0	0	0	0	0	0	0
2007	0	29	0	0		0		0		0	0		0	0	0	0	0	0	0	0	0	0	0	0	0	0	0	0	0	0	0
2010	0	34	0	0		0		0		0	0		0	0	0	0	0	0	0	0	0	0	0	0	0	0	0	0	0	0	0
2009	0	34	0	0		0		0		0	0		0	0	0	0	0	0	0	0	0	0	0	0	0	0	0	0	0	0	0
2010	0	21	0	0		0		0		0	0		0	0	0	0	0	0	0	0	0	0	0	0	0	0	0	0	0	0	0
2012	0	23	0	0		0		0		0	0		0	0	0	0	0	0	0	0	0	0	0	0	0	0	0	0	0	0	0
2012	0	37	0	0		0		0		0	0		0	0	0	0	0	0	0	0	0	0	0	0	0	0	0	0	0	0	0
2011	0	33	0	0		0		0		0	0		0	0	0	0	0	0	0	0	0	0	0	0	0	0	0	0	0	0	0
2007	0	39	0	0		0		0		0	0		0	0	0	0	0	0	0	0	0	0	0	0	0	0	0	0	0	0	0
2008	0	40	0	0		0		0		0	0		0	0	0	0	0	0	0	0	0	0	0	0	0	0	0	0	0	0	0
2011	0	28	0	0		0		0		0	0		0	0	0	0	0	0	0	0	0	0	0	0	0	0	0	0	0	0	0
2010	0	36	0	0		0		0		0	0		0	0	0	0	0	0	0	0	0	0	0	0	0	0	0	0	0	0	0
2010	0	25	0	0		0		0		0	0		0	0	0	0	0	0	0	0	0	0	0	0	0	0	0	0	0	0	0
2011	0	35	0	0		0		0		0	0		0	0	0	0	0	0	0	0	0	0	0	0	0	0	0	0	0	0	0
2009	0	26	0	0		0		0		0	0		0	0	0	0	0	0	0	0	0	0	0	0	0	0	0	0	0	0	0
2011	0	30	0	0		0		0		0	0		0	0	0	0	0	0	0	0	0	0	0	0	0	0	0	0	0	0	0
2007	0	30	0	0		0		0		0	0		0	0	0	0	0	0	0	0	0	0	0	0	0	0	0	0	0	0	0
2010	0	19	0	0		0		0		0	0		0	0	0	0	0	0	0	0	0	0	0	0	0	0	0	0	0	0	0
2009	0	37	0	0		0		0		0	0		0	0	0	0	0	0	0	0	0	0	0	0	0	0	0	0	0	0	0
2010	0	21	0	0		0		0		0	0		0	0	0	0	0	0	0	0	0	0	0	0	0	0	0	0	0	0	0
2010	0	22	0	0		0		0		0	0		0	0	0	0	0	0	0	0	0	0	0	0	0	0	0	0	0	0	0
2012	0	39	0	0		0		0		0	0		0	0	0	0	0	0	0	0	0	0	0	0	0	0	0	0	0	0	0
2010	0	26	0	0		0		0		0	0		0	0	0	0	0	0	0	0	0	0	0	0	0	0	0	0	0	0	0
2010	0	35	0	0		0		0		0	0		0	0	0	0	0	0	0	0	0	0	0	0	0	0	0	0	0	0	0
2009	0	39	0	0		0		0		0	0		0	0	0	0	0	0	0	0	0	0	0	0	0	0	0	0	0	0	0
2008	0	35	0	0		0		0		0	0		0	0	0	0	0	0	0	0	0	0	0	0	0	0	0	0	0	0	0
2008	0	33	0	0		0		0		0	0		0	0	0	0	0	0	0	0	0	0	0	0	0	0	0	0	0	0	0
2007	0	40	0	0		0		0		0	0		0	0	0	0	0	0	0	0	0	0	0	0	0	0	0	0	0	0	0
2009	0	22	0	0		0		0		0	0		0	0	0	0	0	0	0	0	0	0	0	0	0	0	0	0	0	0	0
2008	0	36	0	0		0		0		0	0		0	0	0	0	0	0	0	0	0	0	0	0	0	0	0	0	0	0	0
2007	0	40	0	0		0		0		0	0		0	0	0	0	0	0	0	0	0	0	0	0	0	0	0	0	0	0	0
2007	0	40	0	0		0		0		0	0		0	0	0	0	0	0	0	0	0	0	0	0	0	0	0	0	0	0	0
2008	0	37	0	0		0		0		0	0		0	0	0	0	0	0	0	0	0	0	0	0	0	0	0	0	0	0	0
2011	0	35	0	0		0		0		0	0		0	0	0	0	0	0	0	0	0	0	0	0	0	0	0	0	0	0	0
2012	0	30	0	0		0		0		0	0		0	0	0	0	0	0	0	0	0	0	0	0	0	0	0	0	0	0	0
2007	0	32	0	0		0		0		0	0		0	0	0	0	0	0	0	0	0	0	0	0	0	0	0	0	0	0	0
2012	0	37	0	0		0		0		0	0		0	0	0	0	0	0	0	0	0	0	0	0	0	0	0	0	0	0	0
2009	0	40	0	0		0		0		0	0		0	0	0	0	0	0	0	0	0	0	0	0	0	0	0	0	0	0	0
2011	0	32	0	0		0		0		0	0		0	0	0	0	0	0	0	0	0	0	0	0	0	0	0	0	0	0	0
2009	0	28	0	0		0		0		0	0		0	0	0	0	0	0	0	0	0	0	0	0	0	0	0	0	0	0	0
2012	0	31	0	0		0		0		0	0		0	0	0	0	0	0	0	0	0	0	0	0	0	0	0	0	0	0	0
2008	0	38	0	0		0		0		0	0		0	0	0	0	0	0	0	0	0	0	0	0	0	0	0	0	0	0	0
2011	0	39	0	0		0		0		0	0		0	0	0	0	0	0	0	0	0	0	0	0	0	0	0	0	0	0	0
2010	0	26	0	0		0		0		0	0		0	0	0	0	0	0	0	0	0	0	0	0	0	0	0	0	0	0	0
2010	0	26	0	0		0		0		0	0		0	0	0	0	0	0	0	0	0	0	0	0	0	0	0	0	0	0	0
2009	0	40	0	0		0		0		0	0		0	0	0	0	0	0	0	0	0	0	0	0	0	0	0	0	0	0	0
2007	0	26	0	0		0		0		0	0		0	0	0	0	0	0	0	0	0	0	0	0	0	0	0	0	0	0	0
2010	0	25	0	0		0		0		0	0		0	0	0	0	0	0	0	0	0	0	0	0	0	0	0	0	0	0	0
2010	0	31	0	0		0		0		0	0		0	0	0	0	0	0	0	0	0	0	0	0	0	0	0	0	0	0	0
2012	0	30	0	0		0		0		0	0		0	0	0	0	0	0	0	0	0	0	0	0	0	0	0	0	0	0	0
2012	0	28	0	0		0		0		0	0		0	0	0	0	0	0	0	0	0	0	0	0	0	0	0	0	0	0	0
2009	0	29	0	0		0		0		0	0		0	0	0	0	0	0	0	0	0	0	0	0	0	0	0	0	0	0	0
2010	0	35	0	0		0		0		0	0		0	0	0	0	0	0	0	0	0	0	0	0	0	0	0	0	0	0	0
2012	0	30	0	0		0		0		0	0		0	0	0	0	0	0	0	0	0	0	0	0	0	0	0	0	0	0	0
2012	0	38	0	0		0		0		0	0		0	0	0	0	0	0	0	0	0	0	0	0	0	0	0	0	0	0	0
2012	0	33	0	0		0		0		0	0		0	0	0	0	0	0	0	0	0	0	0	0	0	0	0	0	0	0	0
2011	0	36	0	0		0		0		0	0		0	0	0	0	0	0	0	0	0	0	0	0	0	0	0	0	0	0	0
2010	0	39	0	0		0		0		0	0		0	0	0	0	0	0	0	0	0	0	0	0	0	0	0	0	0	0	0
2012	0	29	0	0		0		0		0	0		0	0	0	0	0	0	0	0	0	0	0	0	0	0	0	0	0	0	0
2012	0	29	0	0		0		0		0	0		0	0	0	0	0	0	0	0	0	0	0	0	0	0	0	0	0	0	0
2011	0	33	0	0		0		0		0	0		0	0	0	0	0	0	0	0	0	0	0	0	0	0	0	0	0	0	0
2009	0	39	0	0		0		0		0	0		0	0	0	0	0	0	0	0	0	0	0	0	0	0	0	0	0	0	0
2009	0	35	0	0		0		0		0	0		0	0	0	0	0	0	0	0	0	0	0	0	0	0	0	0	0	0	0
2012	0	35	0	0		0		0		0	0		0	0	0	0	0	0	0	0	0	0	0	0	0	0	0	0	0	0	0
2010	0	39	0	0		0		0		0	0		0	0	0	0	0	0	0	0	0	0	0	0	0	0	0	0	0	0	0
2009	0	26	0	0		0		0		0	0		0	0	0	0	0	0	0	0	0	0	0	0	0	0	0	0	0	0	0
2007	0	25	0	0		0		0		0	0		0	0	0	0	0	0	0	0	0	0	0	0	0	0	0	0	0	0	0
2008	0	28	0	0		0		0		0	0		0	0	0	0	0	0	0	0	0	0	0	0	0	0	0	0	0	0	0
2011	0	21	0	0		0		0		0	0		0	0	0	0	0	0	0	0	0	0	0	0	0	0	0	0	0	0	0
2011	0	38	0	0		0		0		0	0		0	0	0	0	0	0	0	0	0	0	0	0	0	0	0	0	0	0	0
2012	0	29	0	0		0		0		0	0		0	0	0	0	0	0	0	0	0	0	0	0	0	0	0	0	0	0	0
2011	0	37	0	0		0		0		0	0		0	0	0	0	0	0	0	0	0	0	0	0	0	0	0	0	0	0	0
2008	0	15	0	0		0		0		0	0		0	0	0	0	0	0	0	0	0	0	0	0	0	0	0	0	0	0	0
2009	0	34	0	0		0		0		0	0		0	0	0	0	0	0	0	0	0	0	0	0	0	0	0	0	0	0	0
2007	0	33	0	0		0		0		0	0		0	0	0	0	0	0	0	0	0	0	0	0	0	0	0	0	0	0	0
2011	0	30	0	0		0		0		0	0		0	0	0	0	0	0	0	0	0	0	0	0	0	0	0	0	0	0	0
2011	0	23	0	0		0		0		0	0		0	0	0	0	0	0	0	0	0	0	0	0	0	0	0	0	0	0	0
2008	0	32	0	0		0		0		0	0		0	0	0	0	0	0	0	0	0	0	0	0	0	0	0	0	0	0	0
2010	0	25	0	0		0		0		0	0		0	0	0	0	0	0	0	0	0	0	0	0	0	0	0	0	0	0	0
2011	0	39	0	0		0		0		0	0		0	0	0	0	0	0	0	0	0	0	0	0	0	0	0	0	0	0	0
2012	0	31	0	0		0		0		0	0		0	0	0	0	0	0	0	0	0	0	0	0	0	0	0	0	0	0	0
2010	0	38	0	0		0		0		0	0		0	0	0	0	0	0	0	0	0	0	0	0	0	0	0	0	0	0	0
2011	0	19	0	0		0		0		0	0		0	0	0	0	0	0	0	0	0	0	0	0	0	0	0	0	0	0	0
2012	0	32	0	0		0		0		0	0		0	0	0	0	0	0	0	0	0	0	0	0	0	0	0	0	0	0	0
2011	0	33	0	0		0		0		0	0		0	0	0	0	0	0	0	0	0	0	0	0	0	0	0	0	0	0	0
2010	0	26	0	0		0		0		0	0		0	0	0	0	0	0	0	0	0	0	0	0	0	0	0	0	0	0	0
2008	0	29	0	0		0		0		0	0		0	0	0	0	0	0	0	0	0	0	0	0	0	0	0	0	0	0	0
2010	0	32	0	0		0		0		0	0		0	0	0	0	0	0	0	0	0	0	0	0	0	0	0	0	0	0	0
2010	0	21	0	0		0		0		0	0		0	0	0	0	0	0	0	0	0	0	0	0	0	0	0	0	0	0	0
2009	0	38	0	0		0		0		0	0		0	0	0	0	0	0	0	0	0	0	0	0	0	0	0	0	0	0	0
2012	0	37	0	0		0		0		0	0		0	0	0	0	0	0	0	0	0	0	0	0	0	0	0	0	0	0	0
2012	0	37	0	0		0		0		0	0		0	0	0	0	0	0	0	0	0	0	0	0	0	0	0	0	0	0	0
2012	0	27	0	0		0		0		0	0		0	0	0	0	0	0	0	0	0	0	0	0	0	0	0	0	0	0	0
2012	0	37	0	0		0		0		0	0		0	0	0	0	0	0	0	0	0	0	0	0	0	0	0	0	0	0	0
2010	0	29	0	0		0		0		0	0		0	0	0	0	0	0	0	0	0	0	0	0	0	0	0	0	0	0	0
2009	0	33	0	0		0		0		0	0		0	0	0	0	0	0	0	0	0	0	0	0	0	0	0	0	0	0	0
2012	0	30	0	0		0		0		0	0		0	0	0	0	0	0	0	0	0	0	0	0	0	0	0	0	0	0	0
2011	0	34	0	0		0		0		0	0		0	0	0	0	0	0	0	0	0	0	0	0	0	0	0	0	0	0	0
2009	0	35	0	0		0		0		0	0		0	0	0	0	0	0	0	0	0	0	0	0	0	0	0	0	0	0	0
2007	0	40	0	0		0		0		0	0		0	0	0	0	0	0	0	0	0	0	0	0	0	0	0	0	0	0	0
2011	0	36	0	0		0		0		0	0		0	0	0	0	0	0	0	0	0	0	0	0	0	0	0	0	0	0	0
2008	0	27	0	0		0		0		0	0		0	0	0	0	0	0	0	0	0	0	0	0	0	0	0	0	0	0	0
2012	0	29	0	0		0		0		0	0		0	0	0	0	0	0	0	0	0	0	0	0	0	0	0	0	0	0	0
2011	0	38	0	0		0		0		0	0		0	0	0	0	0	0	0	0	0	0	0	0	0	0	0	0	0	0	0
2007	0	18	0	0		0		0		0	0		0	0	0	0	0	0	0	0	0	0	0	0	0	0	0	0	0	0	0
2007	0	40	0	0		0		0		0	0		0	0	0	0	0	0	0	0	0	0	0	0	0	0	0	0	0	0	0
2012	0	35	0	0		0		0		0	0		0	0	0	0	0	0	0	0	0	0	0	0	0	0	0	0	0	0	0
2009	0	36	0	0		0		0		0	0		0	0	0	0	0	0	0	0	0	0	0	0	0	0	0	0	0	0	0
2009	0	40	0	0		0		0		0	0		0	0	0	0	0	0	0	0	0	0	0	0	0	0	0	0	0	0	0
2010	0	31	0	0		0		0		0	0		0	0	0	0	0	0	0	0	0	0	0	0	0	0	0	0	0	0	0
2011	0	30	0	0		0		0		0	0		0	0	0	0	0	0	0	0	0	0	0	0	0	0	0	0	0	0	0
2008	0	37	0	0		0		0		0	0		0	0	0	0	0	0	0	0	0	0	0	0	0	0	0	0	0	0	0
2008	0	34	0	0		0		0		0	0		0	0	0	0	0	0	0	0	0	0	0	0	0	0	0	0	0	0	0
2011	0	26	0	0		0		0		0	0		0	0	0	0	0	0	0	0	0	0	0	0	0	0	0	0	0	0	0
2007	0	30	0	0		0		0		0	0		0	0	0	0	0	0	0	0	0	0	0	0	0	0	0	0	0	0	0
2012	0	39	0	0		0		0		0	0		0	0	0	0	0	0	0	0	0	0	0	0	0	0	0	0	0	0	0
2008	0	30	0	0		0		0		0	0		0	0	0	0	0	0	0	0	0	0	0	0	0	0	0	0	0	0	0
2007	0	35	0	0		0		0		0	0		0	0	0	0	0	0	0	0	0	0	0	0	0	0	0	0	0	0	0
2012	0	39	0	0		0		0		0	0		0	0	0	0	0	0	0	0	0	0	0	0	0	0	0	0	0	0	0
2009	0	28	0	0		0		0		0	0		0	0	0	0	0	0	0	0	0	0	0	0	0	0	0	0	0	0	0
2008	0	37	0	0		0		0		0	0		0	0	0	0	0	0	0	0	0	0	0	0	0	0	0	0	0	0	0
2012	0	37	0	0		0		0		0	0		0	0	0	0	0	0	0	0	0	0	0	0	0	0	0	0	0	0	0
2008	0	34	0	0		0		0		0	0		0	0	0	0	0	0	0	0	0	0	0	0	0	0	0	0	0	0	0
2009	0	37	0	0		0		0		0	0		0	0	0	0	0	0	0	0	0	0	0	0	0	0	0	0	0	0	0
2010	0	29	0	0		0		0		0	0		0	0	0	0	0	0	0	0	0	0	0	0	0	0	0	0	0	0	0
2009	0	31	0	0		0		0		0	0		0	0	0	0	0	0	0	0	0	0	0	0	0	0	0	0	0	0	0
2007	0	39	0	0		0		0		0	0		0	0	0	0	0	0	0	0	0	0	0	0	0	0	0	0	0	0	0
2010	0	29	0	0		0		0		0	0		0	0	0	0	0	0	0	0	0	0	0	0	0	0	0	0	0	0	0
2008	0	15	0	0		0		0		0	0		0	0	0	0	0	0	0	0	0	0	0	0	0	0	0	0	0	0	0
2010	0	35	0	0		0		0		0	0		0	0	0	0	0	0	0	0	0	0	0	0	0	0	0	0	0	0	0
2011	0	39	0	0		0		0		0	0		0	0	0	0	0	0	0	0	0	0	0	0	0	0	0	0	0	0	0
2010	0	36	0	0		0		0		0	0		0	0	0	0	0	0	0	0	0	0	0	0	0	0	0	0	0	0	0
2012	0	15	0	0		0		0		0	0		0	0	0	0	0	0	0	0	0	0	0	0	0	0	0	0	0	0	0
2011	0	32	0	0		0		0		0	0		0	0	0	0	0	0	0	0	0	0	0	0	0	0	0	0	0	0	0
2011	0	32	0	0		0		0		0	0		0	0	0	0	0	0	0	0	0	0	0	0	0	0	0	0	0	0	0
2009	0	36	0	0		0		0		0	0		0	0	0	0	0	0	0	0	0	0	0	0	0	0	0	0	0	0	0
2010	0	38	0	0		0		0		0	0		0	0	0	0	0	0	0	0	0	0	0	0	0	0	0	0	0	0	0
2012	0	37	0	0		0		0		0	0		0	0	0	0	0	0	0	0	0	0	0	0	0	0	0	0	0	0	0
2007	0	18	0	0		0		0		0	0		0	0	0	0	0	0	0	0	0	0	0	0	0	0	0	0	0	0	0
2010	0	39	0	0		0		0		0	0		0	0	0	0	0	0	0	0	0	0	0	0	0	0	0	0	0	0	0
2008	0	28	0	0		0		0		0	0		0	0	0	0	0	0	0	0	0	0	0	0	0	0	0	0	0	0	0
2011	0	30	0	0		0		0		0	0		0	0	0	0	0	0	0	0	0	0	0	0	0	0	0	0	0	0	0
2012	0	38	0	0		0		0		0	0		0	0	0	0	0	0	0	0	0	0	0	0	0	0	0	0	0	0	0
2012	0	30	0	0		0		0		0	0		0	0	0	0	0	0	0	0	0	0	0	0	0	0	0	0	0	0	0
2012	0	34	0	0		0		0		0	0		0	0	0	0	0	0	0	0	0	0	0	0	0	0	0	0	0	0	0
2009	0	40	0	0		0		0		0	0		0	0	0	0	0	0	0	0	0	0	0	0	0	0	0	0	0	0	0
2009	0	26	0	0		0		0		0	0		0	0	0	0	0	0	0	0	0	0	0	0	0	0	0	0	0	0	0
2011	0	36	0	0		0		0		0	0		0	0	0	0	0	0	0	0	0	0	0	0	0	0	0	0	0	0	0
2012	0	37	0	0		0		0		0	0		0	0	0	0	0	0	0	0	0	0	0	0	0	0	0	0	0	0	0
2008	0	19	0	0		0		0		0	0		0	0	0	0	0	0	0	0	0	0	0	0	0	0	0	0	0	0	0
2008	0	39	0	0		0		0		0	0		0	0	0	0	0	0	0	0	0	0	0	0	0	0	0	0	0	0	0
2011	0	30	0	0		0		0		0	0		0	0	0	0	0	0	0	0	0	0	0	0	0	0	0	0	0	0	0
2007	0	36	0	0		0		0		0	0		0	0	0	0	0	0	0	0	0	0	0	0	0	0	0	0	0	0	0
2011	0	35	0	0		0		0		0	0		0	0	0	0	0	0	0	0	0	0	0	0	0	0	0	0	0	0	0
2009	0	19	0	0		0		0		0	0		0	0	0	0	0	0	0	0	0	0	0	0	0	0	0	0	0	0	0
2007	0	32	0	0		0		0		0	0		0	0	0	0	0	0	0	0	0	0	0	0	0	0	0	0	0	0	0
2007	0	32	0	0		0		0		0	0		0	0	0	0	0	0	0	0	0	0	0	0	0	0	0	0	0	0	0
2009	0	22	0	0		0		0		0	0		0	0	0	0	0	0	0	0	0	0	0	0	0	0	0	0	0	0	0
2011	0	29	0	0		0		0		0	0		0	0	0	0	0	0	0	0	0	0	0	0	0	0	0	0	0	0	0
2012	0	33	0	0		0		0		0	0		0	0	0	0	0	0	0	0	0	0	0	0	0	0	0	0	0	0	0
2010	0	27	0	0		0		0		0	0		0	0	0	0	0	0	0	0	0	0	0	0	0	0	0	0	0	0	0
2008	0	37	0	0		0		0		0	0		0	0	0	0	0	0	0	0	0	0	0	0	0	0	0	0	0	0	0
2012	0	20	0	0		0		0		0	0		0	0	0	0	0	0	0	0	0	0	0	0	0	0	0	0	0	0	0
2012	0	33	0	0		0		0		0	0		0	0	0	0	0	0	0	0	0	0	0	0	0	0	0	0	0	0	0
2007	0	22	0	0		0		0		0	0		0	0	0	0	0	0	0	0	0	0	0	0	0	0	0	0	0	0	0
2008	0	39	0	0		0		0		0	0		0	0	0	0	0	0	0	0	0	0	0	0	0	0	0	0	0	0	0
2009	0	29	0	0		0		0		0	0		0	0	0	0	0	0	0	0	0	0	0	0	0	0	0	0	0	0	0
2012	0	32	0	0		0		0		0	0		0	0	0	0	0	0	0	0	0	0	0	0	0	0	0	0	0	0	0
2010	0	29	0	0		0		0		0	0		0	0	0	0	0	0	0	0	0	0	0	0	0	0	0	0	0	0	0
2009	0	35	0	0		0		0		0	0		0	0	0	0	0	0	0	0	0	0	0	0	0	0	0	0	0	0	0
2010	0	39	0	0		0		0		0	0		0	0	0	0	0	0	0	0	0	0	0	0	0	0	0	0	0	0	0
2010	0	25	0	0		0		0		0	0		0	0	0	0	0	0	0	0	0	0	0	0	0	0	0	0	0	0	0
2010	0	38	0	0		0		0		0	0		0	0	0	0	0	0	0	0	0	0	0	0	0	0	0	0	0	0	0
2007	0	40	0	0		0		0		0	0		0	0	0	0	0	0	0	0	0	0	0	0	0	0	0	0	0	0	0
2007	0	35	0	0		0		0		0	0		0	0	0	0	0	0	0	0	0	0	0	0	0	0	0	0	0	0	0
2007	0	36	0	0		0		0		0	0		0	0	0	0	0	0	0	0	0	0	0	0	0	0	0	0	0	0	0
2010	0	28	0	0		0		0		0	0		0	0	0	0	0	0	0	0	0	0	0	0	0	0	0	0	0	0	0
2010	0	35	0	0		0		0		0	0		0	0	0	0	0	0	0	0	0	0	0	0	0	0	0	0	0	0	0
2010	0	36	0	0		0		0		0	0		0	0	0	0	0	0	0	0	0	0	0	0	0	0	0	0	0	0	0
2012	0	25	0	0		0		0		0	0		0	0	0	0	0	0	0	0	0	0	0	0	0	0	0	0	0	0	0
2008	0	31	0	0		0		0		0	0		0	0	0	0	0	0	0	0	0	0	0	0	0	0	0	0	0	0	0
2007	0	38	0	0		0		0		0	0		0	0	0	0	0	0	0	0	0	0	0	0	0	0	0	0	0	0	0
2010	0	35	0	0		0		0		0	0		0	0	0	0	0	0	0	0	0	0	0	0	0	0	0	0	0	0	0
2008	0	25	0	0		0		0		0	0		0	0	0	0	0	0	0	0	0	0	0	0	0	0	0	0	0	0	0
2011	0	35	0	0		0		0		0	0		0	0	0	0	0	0	0	0	0	0	0	0	0	0	0	0	0	0	0
2007	0	28	0	0		0		0		0	0		0	0	0	0	0	0	0	0	0	0	0	0	0	0	0	0	0	0	0
2009	0	31	0	0		0		0		0	0		0	0	0	0	0	0	0	0	0	0	0	0	0	0	0	0	0	0	0
2011	0	40	0	0		0		0		0	0		0	0	0	0	0	0	0	0	0	0	0	0	0	0	0	0	0	0	0
2010	0	36	0	0		0		0		0	0		0	0	0	0	0	0	0	0	0	0	0	0	0	0	0	0	0	0	0
2007	0	27	0	0		0		0		0	0		0	0	0	0	0	0	0	0	0	0	0	0	0	0	0	0	0	0	0
2012	0	33	0	0		0		0		0	0		0	0	0	0	0	0	0	0	0	0	0	0	0	0	0	0	0	0	0
2011	0	38	0	0		0		0		0	0		0	0	0	0	0	0	0	0	0	0	0	0	0	0	0	0	0	0	0
2009	0	37	0	0		0		0		0	0		0	0	0	0	0	0	0	0	0	0	0	0	0	0	0	0	0	0	0
2011	0	30	0	0		0		0		0	0		0	0	0	0	0	0	0	0	0	0	0	0	0	0	0	0	0	0	0
2010	0	25	0	0		0		0		0	0		0	0	0	0	0	0	0	0	0	0	0	0	0	0	0	0	0	0	0
2007	0	25	0	0		0		0		0	0		0	0	0	0	0	0	0	0	0	0	0	0	0	0	0	0	0	0	0
2011	0	28	0	0		0		0		0	0		0	0	0	0	0	0	0	0	0	0	0	0	0	0	0	0	0	0	0
2009	0	29	0	0		0		0		0	0		0	0	0	0	0	0	0	0	0	0	0	0	0	0	0	0	0	0	0
2010	0	36	0	0		0		0		0	0		0	0	0	0	0	0	0	0	0	0	0	0	0	0	0	0	0	0	0
2009	0	22	0	0		0		0		0	0		0	0	0	0	0	0	0	0	0	0	0	0	0	0	0	0	0	0	0
2012	0	18	0	0		0		0		0	0		0	0	0	0	0	0	0	0	0	0	0	0	0	0	0	0	0	0	0
2009	0	40	0	0		0		0		0	0		0	0	0	0	0	0	0	0	0	0	0	0	0	0	0	0	0	0	0
2009	0	40	0	0		0		0		0	0		0	0	0	0	0	0	0	0	0	0	0	0	0	0	0	0	0	0	0
2009	0	21	0	0		0		0		0	0		0	0	0	0	0	0	0	0	0	0	0	0	0	0	0	0	0	0	0
2010	0	31	0	0		0		0		0	0		0	0	0	0	0	0	0	0	0	0	0	0	0	0	0	0	0	0	0
2008	0	15	0	0		0		0		0	0		0	0	0	0	0	0	0	0	0	0	0	0	0	0	0	0	0	0	0
2007	0	33	0	0		0		0		0	0		0	0	0	0	0	0	0	0	0	0	0	0	0	0	0	0	0	0	0
2008	0	25	0	0		0		0		0	0		0	0	0	0	0	0	0	0	0	0	0	0	0	0	0	0	0	0	0
2007	0	30	0	0		0		0		0	0		0	0	0	0	0	0	0	0	0	0	0	0	0	0	0	0	0	0	0
2012	0	36	0	0		0		0		0	0		0	0	0	0	0	0	0	0	0	0	0	0	0	0	0	0	0	0	0
2010	0	39	0	0		0		0		0	0		0	0	0	0	0	0	0	0	0	0	0	0	0	0	0	0	0	0	0
2011	0	38	0	0		0		0		0	0		0	0	0	0	0	0	0	0	0	0	0	0	0	0	0	0	0	0	0
2011	0	32	0	0		0		0		0	0		0	0	0	0	0	0	0	0	0	0	0	0	0	0	0	0	0	0	0
2010	0	34	0	0		0		0		0	0		0	0	0	0	0	0	0	0	0	0	0	0	0	0	0	0	0	0	0
2007	0	34	0	0		0		0		0	0		0	0	0	0	0	0	0	0	0	0	0	0	0	0	0	0	0	0	0
2011	0	32	0	0		0		0		0	0		0	0	0	0	0	0	0	0	0	0	0	0	0	0	0	0	0	0	0
2007	0	24	0	0		0		0		0	0		0	0	0	0	0	0	0	0	0	0	0	0	0	0	0	0	0	0	0
2007	0	38	0	0		0		0		0	0		0	0	0	0	0	0	0	0	0	0	0	0	0	0	0	0	0	0	0
2012	0	35	0	0		0		0		0	0		0	0	0	0	0	0	0	0	0	0	0	0	0	0	0	0	0	0	0
2009	0	40	0	0		0		0		0	0		0	0	0	0	0	0	0	0	0	0	0	0	0	0	0	0	0	0	0
2008	0	36	0	0		0		0		0	0		0	0	0	0	0	0	0	0	0	0	0	0	0	0	0	0	0	0	0
2012	0	38	0	0		0		0		0	0		0	0	0	0	0	0	0	0	0	0	0	0	0	0	0	0	0	0	0
2008	0	22	0	0		0		0		0	0		0	0	0	0	0	0	0	0	0	0	0	0	0	0	0	0	0	0	0
2007	0	30	0	0		0		0		0	0		0	0	0	0	0	0	0	0	0	0	0	0	0	0	0	0	0	0	0
2011	0	39	0	0		0		0		0	0		0	0	0	0	0	0	0	0	0	0	0	0	0	0	0	0	0	0	0
2012	0	20	0	0		0		0		0	0		0	0	0	0	0	0	0	0	0	0	0	0	0	0	0	0	0	0	0
2009	0	39	0	0		0		0		0	0		0	0	0	0	0	0	0	0	0	0	0	0	0	0	0	0	0	0	0
2009	0	38	0	0		0		0		0	0		0	0	0	0	0	0	0	0	0	0	0	0	0	0	0	0	0	0	0
2008	0	30	0	0		0		0		0	0		0	0	0	0	0	0	0	0	0	0	0	0	0	0	0	0	0	0	0
2009	0	16	0	0		0		0		0	0		0	0	0	0	0	0	0	0	0	0	0	0	0	0	0	0	0	0	0
2011	0	36	0	0		0		0		0	0		0	0	0	0	0	0	0	0	0	0	0	0	0	0	0	0	0	0	0
2007	0	32	0	0		0		0		0	0		0	0	0	0	0	0	0	0	0	0	0	0	0	0	0	0	0	0	0
2008	0	28	0	0		0		0		0	0		0	0	0	0	0	0	0	0	0	0	0	0	0	0	0	0	0	0	0
2009	0	40	0	0		0		0		0	0		0	0	0	0	0	0	0	0	0	0	0	0	0	0	0	0	0	0	0
2007	0	17	0	0		0		0		0	0		0	0	0	0	0	0	0	0	0	0	0	0	0	0	0	0	0	0	0
2010	0	29	0	0		0		0		0	0		0	0	0	0	0	0	0	0	0	0	0	0	0	0	0	0	0	0	0
2010	0	18	0	0		0		0		0	0		0	0	0	0	0	0	0	0	0	0	0	0	0	0	0	0	0	0	0
2008	0	29	0	0		0		0		0	0		0	0	0	0	0	0	0	0	0	0	0	0	0	0	0	0	0	0	0
2007	0	27	0	0		0		0		0	0		0	0	0	0	0	0	0	0	0	0	0	0	0	0	0	0	0	0	0
2011	0	39	0	0		0		0		0	0		0	0	0	0	0	0	0	0	0	0	0	0	0	0	0	0	0	0	0
2012	0	39	0	0		0		0		0	0		0	0	0	0	0	0	0	0	0	0	0	0	0	0	0	0	0	0	0
2007	0	35	0	0		0		0		0	0		0	0	0	0	0	0	0	0	0	0	0	0	0	0	0	0	0	0	0
2010	0	30	0	0		0		0		0	0		0	0	0	0	0	0	0	0	0	0	0	0	0	0	0	0	0	0	0
2012	0	40	0	0		0		0		0	0		0	0	0	0	0	0	0	0	0	0	0	0	0	0	0	0	0	0	0
2010	0	18	0	0		0		0		0	0		0	0	0	0	0	0	0	0	0	0	0	0	0	0	0	0	0	0	0
2007	0	39	0	0		0		0		0	0		0	0	0	0	0	0	0	0	0	0	0	0	0	0	0	0	0	0	0
2008	0	39	0	0		0		0		0	0		0	0	0	0	0	0	0	0	0	0	0	0	0	0	0	0	0	0	0
2009	0	17	0	0		0		0		0	0		0	0	0	0	0	0	0	0	0	0	0	0	0	0	0	0	0	0	0
2008	0	33	0	0		0		0		0	0		0	0	0	0	0	0	0	0	0	0	0	0	0	0	0	0	0	0	0
2009	0	40	0	0		0		0		0	0		0	0	0	0	0	0	0	0	0	0	0	0	0	0	0	0	0	0	0
2009	0	36	0	0		0		0		0	0		0	0	0	0	0	0	0	0	0	0	0	0	0	0	0	0	0	0	0
2011	0	39	0	0		0		0		0	0		0	0	0	0	0	0	0	0	0	0	0	0	0	0	0	0	0	0	0
2008	0	34	0	0		0		0		0	0		0	0	0	0	0	0	0	0	0	0	0	0	0	0	0	0	0	0	0
2012	0	36	0	0		0		0		0	0		0	0	0	0	0	0	0	0	0	0	0	0	0	0	0	0	0	0	0
2012	0	34	0	0		0		0		0	0		0	0	0	0	0	0	0	0	0	0	0	0	0	0	0	0	0	0	0
2010	0	33	0	0		0		0		0	0		0	0	0	0	0	0	0	0	0	0	0	0	0	0	0	0	0	0	0
2008	0	25	0	0		0		0		0	0		0	0	0	0	0	0	0	0	0	0	0	0	0	0	0	0	0	0	0
2011	0	32	0	0		0		0		0	0		0	0	0	0	0	0	0	0	0	0	0	0	0	0	0	0	0	0	0
2012	0	38	0	0		0		0		0	0		0	0	0	0	0	0	0	0	0	0	0	0	0	0	0	0	0	0	0
2011	0	36	0	0		0		0		0	0		0	0	0	0	0	0	0	0	0	0	0	0	0	0	0	0	0	0	0
2009	0	31	0	0		0		0		0	0		0	0	0	0	0	0	0	0	0	0	0	0	0	0	0	0	0	0	0
2011	0	35	0	0		0		0		0	0		0	0	0	0	0	0	0	0	0	0	0	0	0	0	0	0	0	0	0
2009	0	17	0	0		0		0		0	0		0	0	0	0	0	0	0	0	0	0	0	0	0	0	0	0	0	0	0
2008	0	36	0	0		0		0		0	0		0	0	0	0	0	0	0	0	0	0	0	0	0	0	0	0	0	0	0
2011	0	33	0	0		0		0		0	0		0	0	0	0	0	0	0	0	0	0	0	0	0	0	0	0	0	0	0
2012	0	39	0	0		0		0		0	0		0	0	0	0	0	0	0	0	0	0	0	0	0	0	0	0	0	0	0
2007	0	37	0	0		0		0		0	0		0	0	0	0	0	0	0	0	0	0	0	0	0	0	0	0	0	0	0
2009	0	35	0	0		0		0		0	0		0	0	0	0	0	0	0	0	0	0	0	0	0	0	0	0	0	0	0
2010	0	28	0	0		0		0		0	0		0	0	0	0	0	0	0	0	0	0	0	0	0	0	0	0	0	0	0
2012	0	30	0	0		0		0		0	0		0	0	0	0	0	0	0	0	0	0	0	0	0	0	0	0	0	0	0
2007	0	30	0	0		0		0		0	0		0	0	0	0	0	0	0	0	0	0	0	0	0	0	0	0	0	0	0
2011	0	33	0	0		0		0		0	0		0	0	0	0	0	0	0	0	0	0	0	0	0	0	0	0	0	0	0
2012	0	34	0	0		0		0		0	0		0	0	0	0	0	0	0	0	0	0	0	0	0	0	0	0	0	0	0
2010	0	27	0	0		0		0		0	0		0	0	0	0	0	0	0	0	0	0	0	0	0	0	0	0	0	0	0
2009	0	38	0	0		0		0		0	0		0	0	0	0	0	0	0	0	0	0	0	0	0	0	0	0	0	0	0
2012	0	32	0	0		0		0		0	0		0	0	0	0	0	0	0	0	0	0	0	0	0	0	0	0	0	0	0
2007	0	35	0	0		0		0		0	0		0	0	0	0	0	0	0	0	0	0	0	0	0	0	0	0	0	0	0
2009	0	28	0	0		0		0		0	0		0	0	0	0	0	0	0	0	0	0	0	0	0	0	0	0	0	0	0
2007	0	27	0	0		0		0		0	0		0	0	0	0	0	0	0	0	0	0	0	0	0	0	0	0	0	0	0
2009	0	40	0	0		0		0		0	0		0	0	0	0	0	0	0	0	0	0	0	0	0	0	0	0	0	0	0
2012	0	39	0	0		0		0		0	0		0	0	0	0	0	0	0	0	0	0	0	0	0	0	0	0	0	0	0
2011	0	33	0	0		0		0		0	0		0	0	0	0	0	0	0	0	0	0	0	0	0	0	0	0	0	0	0
2008	0	29	0	0		0		0		0	0		0	0	0	0	0	0	0	0	0	0	0	0	0	0	0	0	0	0	0
2009	0	38	0	0		0		0		0	0		0	0	0	0	0	0	0	0	0	0	0	0	0	0	0	0	0	0	0
2010	0	36	0	0		0		0		0	0		0	0	0	0	0	0	0	0	0	0	0	0	0	0	0	0	0	0	0
2007	0	40	0	0		0		0		0	0		0	0	0	0	0	0	0	0	0	0	0	0	0	0	0	0	0	0	0
2010	0	27	0	0		0		0		0	0		0	0	0	0	0	0	0	0	0	0	0	0	0	0	0	0	0	0	0
2009	0	38	0	0		0		0		0	0		0	0	0	0	0	0	0	0	0	0	0	0	0	0	0	0	0	0	0
2012	0	34	0	0		0		0		0	0		0	0	0	0	0	0	0	0	0	0	0	0	0	0	0	0	0	0	0
2008	0	37	0	0		0		0		0	0		0	0	0	0	0	0	0	0	0	0	0	0	0	0	0	0	0	0	0
2009	0	28	0	0		0		0		0	0		0	0	0	0	0	0	0	0	0	0	0	0	0	0	0	0	0	0	0
2008	0	23	0	0		0		0		0	0		0	0	0	0	0	0	0	0	0	0	0	0	0	0	0	0	0	0	0
2007	0	25	0	0		0		0		0	0		0	0	0	0	0	0	0	0	0	0	0	0	0	0	0	0	0	0	0
2009	0	30	0	0		0		0		0	0		0	0	0	0	0	0	0	0	0	0	0	0	0	0	0	0	0	0	0
2010	0	28	0	0		0		0		0	0		0	0	0	0	0	0	0	0	0	0	0	0	0	0	0	0	0	0	0
2011	0	26	0	0		0		0		0	0		0	0	0	0	0	0	0	0	0	0	0	0	0	0	0	0	0	0	0
2008	0	37	0	0		0		0		0	0		0	0	0	0	0	0	0	0	0	0	0	0	0	0	0	0	0	0	0
2010	0	33	0	0		0		0		0	0		0	0	0	0	0	0	0	0	0	0	0	0	0	0	0	0	0	0	0
2011	0	34	0	0		0		0		0	0		0	0	0	0	0	0	0	0	0	0	0	0	0	0	0	0	0	0	0
2008	0	39	0	0		0		0		0	0		0	0	0	0	0	0	0	0	0	0	0	0	0	0	0	0	0	0	0
2011	0	38	0	0		0		0		0	0		0	0	0	0	0	0	0	0	0	0	0	0	0	0	0	0	0	0	0
2010	0	36	0	0		0		0		0	0		0	0	0	0	0	0	0	0	0	0	0	0	0	0	0	0	0	0	0
2011	0	39	0	0		0		0		0	0		0	0	0	0	0	0	0	0	0	0	0	0	0	0	0	0	0	0	0
2012	0	24	0	0		0		0		0	0		0	0	0	0	0	0	0	0	0	0	0	0	0	0	0	0	0	0	0
2012	0	27	0	0		0		0		0	0		0	0	0	0	0	0	0	0	0	0	0	0	0	0	0	0	0	0	0
2011	0	38	0	0		0		0		0	0		0	0	0	0	0	0	0	0	0	0	0	0	0	0	0	0	0	0	0
2011	0	27	0	0		0		0		0	0		0	0	0	0	0	0	0	0	0	0	0	0	0	0	0	0	0	0	0
2009	0	35	0	0		0		0		0	0		0	0	0	0	0	0	0	0	0	0	0	0	0	0	0	0	0	0	0
2011	0	30	0	0		0		0		0	0		0	0	0	0	0	0	0	0	0	0	0	0	0	0	0	0	0	0	0
2010	0	23	0	0		0		0		0	0		0	0	0	0	0	0	0	0	0	0	0	0	0	0	0	0	0	0	0
2012	0	37	0	0		0		0		0	0		0	0	0	0	0	0	0	0	0	0	0	0	0	0	0	0	0	0	0
2008	0	25	0	0		0		0		0	0		0	0	0	0	0	0	0	0	0	0	0	0	0	0	0	0	0	0	0
2009	0	24	0	0		0		0		0	0		0	0	0	0	0	0	0	0	0	0	0	0	0	0	0	0	0	0	0
2008	0	25	0	0		0		0		0	0		0	0	0	0	0	0	0	0	0	0	0	0	0	0	0	0	0	0	0
2008	0	36	0	0		0		0		0	0		0	0	0	0	0	0	0	0	0	0	0	0	0	0	0	0	0	0	0
2011	0	35	0	0		0		0		0	0		0	0	0	0	0	0	0	0	0	0	0	0	0	0	0	0	0	0	0
2009	0	40	0	0		0		0		0	0		0	0	0	0	0	0	0	0	0	0	0	0	0	0	0	0	0	0	0
2007	0	35	0	0		0		0		0	0		0	0	0	0	0	0	0	0	0	0	0	0	0	0	0	0	0	0	0
2011	0	36	0	0		0		0		0	0		0	0	0	0	0	0	0	0	0	0	0	0	0	0	0	0	0	0	0
2012	0	35	0	0		0		0		0	0		0	0	0	0	0	0	0	0	0	0	0	0	0	0	0	0	0	0	0
2012	0	33	0	0		0		0		0	0		0	0	0	0	0	0	0	0	0	0	0	0	0	0	0	0	0	0	0
2010	0	27	0	0		0		0		0	0		0	0	0	0	0	0	0	0	0	0	0	0	0	0	0	0	0	0	0
2008	0	27	0	0		0		0		0	0		0	0	0	0	0	0	0	0	0	0	0	0	0	0	0	0	0	0	0
2010	0	30	0	0		0		0		0	0		0	0	0	0	0	0	0	0	0	0	0	0	0	0	0	0	0	0	0
2012	0	37	0	0		0		0		0	0		0	0	0	0	0	0	0	0	0	0	0	0	0	0	0	0	0	0	0
2009	0	25	0	0		0		0		0	0		0	0	0	0	0	0	0	0	0	0	0	0	0	0	0	0	0	0	0
2009	0	40	0	0		0		0		0	0		0	0	0	0	0	0	0	0	0	0	0	0	0	0	0	0	0	0	0
2008	0	39	0	0		0		0		0	0		0	0	0	0	0	0	0	0	0	0	0	0	0	0	0	0	0	0	0
2011	0	30	0	0		0		0		0	0		0	0	0	0	0	0	0	0	0	0	0	0	0	0	0	0	0	0	0
2008	0	31	0	0		0		0		0	0		0	0	0	0	0	0	0	0	0	0	0	0	0	0	0	0	0	0	0
2012	0	23	0	0		0		0		0	0		0	0	0	0	0	0	0	0	0	0	0	0	0	0	0	0	0	0	0
2012	0	31	0	0		0		0		0	0		0	0	0	0	0	0	0	0	0	0	0	0	0	0	0	0	0	0	0
2012	0	37	0	0		0		0		0	0		0	0	0	0	0	0	0	0	0	0	0	0	0	0	0	0	0	0	0
2011	0	37	0	0		0		0		0	0		0	0	0	0	0	0	0	0	0	0	0	0	0	0	0	0	0	0	0
2012	0	30	0	0		0		0		0	0		0	0	0	0	0	0	0	0	0	0	0	0	0	0	0	0	0	0	0
2010	0	39	0	0		0		0		0	0		0	0	0	0	0	0	0	0	0	0	0	0	0	0	0	0	0	0	0
2007	0	39	0	0		0		0		0	0		0	0	0	0	0	0	0	0	0	0	0	0	0	0	0	0	0	0	0
2011	0	35	0	0		0		0		0	0		0	0	0	0	0	0	0	0	0	0	0	0	0	0	0	0	0	0	0
2011	0	38	0	0		0		0		0	0		0	0	0	0	0	0	0	0	0	0	0	0	0	0	0	0	0	0	0
2011	0	26	0	0		0		0		0	0		0	0	0	0	0	0	0	0	0	0	0	0	0	0	0	0	0	0	0
2009	0	29	0	0		0		0		0	0		0	0	0	0	0	0	0	0	0	0	0	0	0	0	0	0	0	0	0
2009	0	28	0	0		0		0		0	0		0	0	0	0	0	0	0	0	0	0	0	0	0	0	0	0	0	0	0
2012	0	30	0	0		0		0		0	0		0	0	0	0	0	0	0	0	0	0	0	0	0	0	0	0	0	0	0
2010	0	30	0	0		0		0		0	0		0	0	0	0	0	0	0	0	0	0	0	0	0	0	0	0	0	0	0
2010	0	27	0	0		0		0		0	0		0	0	0	0	0	0	0	0	0	0	0	0	0	0	0	0	0	0	0
2011	0	26	0	0		0		0		0	0		0	0	0	0	0	0	0	0	0	0	0	0	0	0	0	0	0	0	0
2012	0	38	0	0		0		0		0	0		0	0	0	0	0	0	0	0	0	0	0	0	0	0	0	0	0	0	0
2011	0	36	0	0		0		0		0	0		0	0	0	0	0	0	0	0	0	0	0	0	0	0	0	0	0	0	0
2012	0	15	0	0		0		0		0	0		0	0	0	0	0	0	0	0	0	0	0	0	0	0	0	0	0	0	0
2010	0	25	0	0		0		0		0	0		0	0	0	0	0	0	0	0	0	0	0	0	0	0	0	0	0	0	0
2012	0	40	0	0		0		0		0	0		0	0	0	0	0	0	0	0	0	0	0	0	0	0	0	0	0	0	0
2008	0	25	0	0		0		0		0	0		0	0	0	0	0	0	0	0	0	0	0	0	0	0	0	0	0	0	0
2009	0	40	0	0		0		0		0	0		0	0	0	0	0	0	0	0	0	0	0	0	0	0	0	0	0	0	0
2010	0	39	0	0		0		0		0	0		0	0	0	0	0	0	0	0	0	0	0	0	0	0	0	0	0	0	0
2012	0	39	0	0		0		0		0	0		0	0	0	0	0	0	0	0	0	0	0	0	0	0	0	0	0	0	0
2011	0	30	0	0		0		0		0	0		0	0	0	0	0	0	0	0	0	0	0	0	0	0	0	0	0	0	0
2011	0	38	0	0		0		0		0	0		0	0	0	0	0	0	0	0	0	0	0	0	0	0	0	0	0	0	0
2011	0	36	0	0		0		0		0	0		0	0	0	0	0	0	0	0	0	0	0	0	0	0	0	0	0	0	0
2011	0	36	0	0		0		0		0	0		0	0	0	0	0	0	0	0	0	0	0	0	0	0	0	0	0	0	0
2007	0	40	0	0		0		0		0	0		0	0	0	0	0	0	0	0	0	0	0	0	0	0	0	0	0	0	0
2011	0	38	0	0		0		0		0	0		0	0	0	0	0	0	0	0	0	0	0	0	0	0	0	0	0	0	0
2011	0	35	0	0		0		0		0	0		0	0	0	0	0	0	0	0	0	0	0	0	0	0	0	0	0	0	0
2012	0	27	0	0		0		0		0	0		0	0	0	0	0	0	0	0	0	0	0	0	0	0	0	0	0	0	0
2012	0	39	0	0		0		0		0	0		0	0	0	0	0	0	0	0	0	0	0	0	0	0	0	0	0	0	0
2010	0	33	0	0		0		0		0	0		0	0	0	0	0	0	0	0	0	0	0	0	0	0	0	0	0	0	0
2010	0	33	0	0		0		0		0	0		0	0	0	0	0	0	0	0	0	0	0	0	0	0	0	0	0	0	0
2008	0	32	0	0		0		0		0	0		0	0	0	0	0	0	0	0	0	0	0	0	0	0	0	0	0	0	0
2007	0	36	0	0		0		0		0	0		0	0	0	0	0	0	0	0	0	0	0	0	0	0	0	0	0	0	0
2010	0	34	0	0		0		0		0	0		0	0	0	0	0	0	0	0	0	0	0	0	0	0	0	0	0	0	0
2011	0	32	0	0		0		0		0	0		0	0	0	0	0	0	0	0	0	0	0	0	0	0	0	0	0	0	0
2008	0	35	0	0		0		0		0	0		0	0	0	0	0	0	0	0	0	0	0	0	0	0	0	0	0	0	0
2012	0	31	0	0		0		0		0	0		0	0	0	0	0	0	0	0	0	0	0	0	0	0	0	0	0	0	0
2008	0	33	0	0		0		0		0	0		0	0	0	0	0	0	0	0	0	0	0	0	0	0	0	0	0	0	0
2007	0	28	0	0		0		0		0	0		0	0	0	0	0	0	0	0	0	0	0	0	0	0	0	0	0	0	0
2012	0	32	0	0		0		0		0	0		0	0	0	0	0	0	0	0	0	0	0	0	0	0	0	0	0	0	0
2010	0	27	0	0		0		0		0	0		0	0	0	0	0	0	0	0	0	0	0	0	0	0	0	0	0	0	0
2007	0	21	0	0		0		0		0	0		0	0	0	0	0	0	0	0	0	0	0	0	0	0	0	0	0	0	0
2008	0	40	0	0		0		0		0	0		0	0	0	0	0	0	0	0	0	0	0	0	0	0	0	0	0	0	0
2008	0	33	0	0		0		0		0	0		0	0	0	0	0	0	0	0	0	0	0	0	0	0	0	0	0	0	0
2010	0	30	0	0		0		0		0	0		0	0	0	0	0	0	0	0	0	0	0	0	0	0	0	0	0	0	0
2007	0	30	0	0		0		0		0	0		0	0	0	0	0	0	0	0	0	0	0	0	0	0	0	0	0	0	0
2009	0	25	0	0		0		0		0	0		0	0	0	0	0	0	0	0	0	0	0	0	0	0	0	0	0	0	0
2009	0	38	0	0		0		0		0	0		0	0	0	0	0	0	0	0	0	0	0	0	0	0	0	0	0	0	0
2008	0	28	0	0		0		0		0	0		0	0	0	0	0	0	0	0	0	0	0	0	0	0	0	0	0	0	0
2012	0	37	0	0		0		0		0	0		0	0	0	0	0	0	0	0	0	0	0	0	0	0	0	0	0	0	0
2012	0	39	0	0		0		0		0	0		0	0	0	0	0	0	0	0	0	0	0	0	0	0	0	0	0	0	0
2012	0	33	0	0		0		0		0	0		0	0	0	0	0	0	0	0	0	0	0	0	0	0	0	0	0	0	0
2007	0	40	0	0		0		0		0	0		0	0	0	0	0	0	0	0	0	0	0	0	0	0	0	0	0	0	0
2011	0	37	0	0		0		0		0	0		0	0	0	0	0	0	0	0	0	0	0	0	0	0	0	0	0	0	0
2008	0	33	0	0		0		0		0	0		0	0	0	0	0	0	0	0	0	0	0	0	0	0	0	0	0	0	0
2009	0	35	0	0		0		0		0	0		0	0	0	0	0	0	0	0	0	0	0	0	0	0	0	0	0	0	0
2012	0	40	0	0		0		0		0	0		0	0	0	0	0	0	0	0	0	0	0	0	0	0	0	0	0	0	0
2009	0	28	0	0		0		0		0	0		0	0	0	0	0	0	0	0	0	0	0	0	0	0	0	0	0	0	0
2008	0	31	0	0		0		0		0	0		0	0	0	0	0	0	0	0	0	0	0	0	0	0	0	0	0	0	0
2007	0	36	0	0		0		0		0	0		0	0	0	0	0	0	0	0	0	0	0	0	0	0	0	0	0	0	0
2010	0	35	0	0		0		0		0	0		0	0	0	0	0	0	0	0	0	0	0	0	0	0	0	0	0	0	0
2008	0	12	0	0		0		0		0	0		0	0	0	0	0	0	0	0	0	0	0	0	0	0	0	0	0	0	0
2012	0	39	0	0		0		0		0	0		0	0	0	0	0	0	0	0	0	0	0	0	0	0	0	0	0	0	0
2009	0	16	0	0		0		0		0	0		0	0	0	0	0	0	0	0	0	0	0	0	0	0	0	0	0	0	0
2012	0	38	0	0		0		0		0	0		0	0	0	0	0	0	0	0	0	0	0	0	0	0	0	0	0	0	0
2011	0	34	0	0		0		0		0	0		0	0	0	0	0	0	0	0	0	0	0	0	0	0	0	0	0	0	0
2011	0	34	0	0		0		0		0	0		0	0	0	0	0	0	0	0	0	0	0	0	0	0	0	0	0	0	0
2011	0	35	0	0		0		0		0	0		0	0	0	0	0	0	0	0	0	0	0	0	0	0	0	0	0	0	0
2010	0	30	0	0		0		0		0	0		0	0	0	0	0	0	0	0	0	0	0	0	0	0	0	0	0	0	0
2009	0	39	0	0		0		0		0	0		0	0	0	0	0	0	0	0	0	0	0	0	0	0	0	0	0	0	0
2008	0	29	0	0		0		0		0	0		0	0	0	0	0	0	0	0	0	0	0	0	0	0	0	0	0	0	0
2012	0	29	0	0		0		0		0	0		0	0	0	0	0	0	0	0	0	0	0	0	0	0	0	0	0	0	0
2007	0	36	0	0		0		0		0	0		0	0	0	0	0	0	0	0	0	0	0	0	0	0	0	0	0	0	0
2012	0	24	0	0		0		0		0	0		0	0	0	0	0	0	0	0	0	0	0	0	0	0	0	0	0	0	0
2012	0	39	0	0		0		0		0	0		0	0	0	0	0	0	0	0	0	0	0	0	0	0	0	0	0	0	0
2010	0	16	0	0		0		0		0	0		0	0	0	0	0	0	0	0	0	0	0	0	0	0	0	0	0	0	0
2008	0	35	0	0		0		0		0	0		0	0	0	0	0	0	0	0	0	0	0	0	0	0	0	0	0	0	0
2012	0	38	0	0		0		0		0	0		0	0	0	0	0	0	0	0	0	0	0	0	0	0	0	0	0	0	0
2011	0	32	0	0		0		0		0	0		0	0	0	0	0	0	0	0	0	0	0	0	0	0	0	0	0	0	0
2010	0	36	0	0		0		0		0	0		0	0	0	0	0	0	0	0	0	0	0	0	0	0	0	0	0	0	0
2012	0	22	0	0		0		0		0	0		0	0	0	0	0	0	0	0	0	0	0	0	0	0	0	0	0	0	0
2007	0	35	0	0		0		0		0	0		0	0	0	0	0	0	0	0	0	0	0	0	0	0	0	0	0	0	0
2010	0	32	0	0		0		0		0	0		0	0	0	0	0	0	0	0	0	0	0	0	0	0	0	0	0	0	0
2012	0	20	0	0		0		0		0	0		0	0	0	0	0	0	0	0	0	0	0	0	0	0	0	0	0	0	0
2009	0	39	0	0		0		0		0	0		0	0	0	0	0	0	0	0	0	0	0	0	0	0	0	0	0	0	0
2007	0	26	0	0		0		0		0	0		0	0	0	0	0	0	0	0	0	0	0	0	0	0	0	0	0	0	0
2008	0	28	0	0		0		0		0	0		0	0	0	0	0	0	0	0	0	0	0	0	0	0	0	0	0	0	0
2011	0	37	0	0		0		0		0	0		0	0	0	0	0	0	0	0	0	0	0	0	0	0	0	0	0	0	0
2007	0	27	0	0		0		0		0	0		0	0	0	0	0	0	0	0	0	0	0	0	0	0	0	0	0	0	0
2008	0	25	0	0		1	4.36438	1	4.36438	0	0		0	0	0	0	0	0	0	0	0	0	0	0	0	0	0	0	0	0	0
2012	0	24	0	0		0		0		0	0		0	0	0	0	0	0	0	0	0	0	0	0	0	0	0	0	0	0	0
2011	0	35	0	0		0		0		0	0		0	0	0	0	0	0	0	0	0	0	0	0	0	0	0	0	0	0	0
2012	0	34	0	0		0		0		0	0		0	0	0	0	0	0	0	0	0	0	0	0	0	0	0	0	0	0	0
2007	0	39	0	0		0		0		0	0		0	0	0	0	0	0	0	0	0	0	0	0	0	0	0	0	0	0	0
2007	0	40	0	0		0		0		0	0		0	0	0	0	0	0	0	0	0	0	0	0	0	0	0	0	0	0	0
2011	0	38	0	0		0		0		0	0		0	0	0	0	0	0	0	0	0	0	0	0	0	0	0	0	0	0	0
2010	0	34	0	0		0		0		0	0		0	0	0	0	0	0	0	0	0	0	0	0	0	0	0	0	0	0	0
2012	0	27	0	0		0		0		0	0		0	0	0	0	0	0	0	0	0	0	0	0	0	0	0	0	0	0	0
2008	0	40	0	0		0		0		0	0		0	0	0	0	0	0	0	0	0	0	0	0	0	0	0	0	0	0	0
2007	0	28	0	0		0		0		0	0		0	0	0	0	0	0	0	0	0	0	0	0	0	0	0	0	0	0	0
2007	0	31	0	0		0		0		0	0		0	0	0	0	0	0	0	0	0	0	0	0	0	0	0	0	0	0	0
2008	0	40	0	0		0		0		0	0		0	0	0	0	0	0	0	0	0	0	0	0	0	0	0	0	0	0	0
2009	0	39	0	0		0		0		0	0		0	0	0	0	0	0	0	0	0	0	0	0	0	0	0	0	0	0	0
2008	0	26	0	0		0		0		0	0		0	0	0	0	0	0	0	0	0	0	0	0	0	0	0	0	0	0	0
2007	0	17	0	0		0		0		0	0		0	0	0	0	0	0	0	0	0	0	0	0	0	0	0	0	0	0	0
2009	0	31	0	0		0		0		0	0		0	0	0	0	0	0	0	0	0	0	0	0	0	0	0	0	0	0	0
2010	0	26	0	0		0		0		0	0		0	0	0	0	0	0	0	0	0	0	0	0	0	0	0	0	0	0	0
2008	0	19	0	0		0		0		0	0		0	0	0	0	0	0	0	0	0	0	0	0	0	0	0	0	0	0	0
2012	0	31	0	0		0		0		0	0		0	0	0	0	0	0	0	0	0	0	0	0	0	0	0	0	0	0	0
2012	0	16	0	0		0		0		0	0		0	0	0	0	0	0	0	0	0	0	0	0	0	0	0	0	0	0	0
2009	0	37	0	0		0		0		0	0		0	0	0	0	0	0	0	0	0	0	0	0	0	0	0	0	0	0	0
2008	0	39	0	0		0		0		0	0		0	0	0	0	0	0	0	0	0	0	0	0	0	0	0	0	0	0	0
2008	0	35	0	0		0		0		0	0		0	0	0	0	0	0	0	0	0	0	0	0	0	0	0	0	0	0	0
2008	0	40	0	0		0		0		0	0		0	0	0	0	0	0	0	0	0	0	0	0	0	0	0	0	0	0	0
2010	0	39	0	0		0		0		0	0		0	0	0	0	0	0	0	0	0	0	0	0	0	0	0	0	0	0	0
2011	0	36	0	0		0		0		0	0		0	0	0	0	0	0	0	0	0	0	0	0	0	0	0	0	0	0	0
2008	0	32	0	0		0		0		0	0		0	0	0	0	0	0	0	0	0	0	0	0	0	0	0	0	0	0	0
2010	0	33	0	0		0		0		0	0		0	0	0	0	0	0	0	0	0	0	0	0	0	0	0	0	0	0	0
2011	0	19	0	0		0		0		0	0		0	0	0	0	0	0	0	0	0	0	0	0	0	0	0	0	0	0	0
2010	0	29	0	0		0		0		0	0		0	0	0	0	0	0	0	0	0	0	0	0	0	0	0	0	0	0	0
2009	0	40	0	0		0		0		0	0		0	0	0	0	0	0	0	0	0	0	0	0	0	0	0	0	0	0	0
2009	0	29	0	0		0		0		0	0		0	0	0	0	0	0	0	0	0	0	0	0	0	0	0	0	0	0	0
2010	0	34	0	0		0		0		0	0		0	0	0	0	0	0	0	0	0	0	0	0	0	0	0	0	0	0	0
2007	0	39	0	0		0		0		0	0		0	0	0	0	0	0	0	0	0	0	0	0	0	0	0	0	0	0	0
2011	0	40	0	0		0		0		0	0		0	0	0	0	0	0	0	0	0	0	0	0	0	0	0	0	0	0	0
2010	0	20	0	0		0		0		0	0		0	0	0	0	0	0	0	0	0	0	0	0	0	0	0	0	0	0	0
2007	0	40	0	0		0		0		0	0		0	0	0	0	0	0	0	0	0	0	0	0	0	0	0	0	0	0	0
2009	0	30	0	0		0		0		0	0		0	0	0	0	0	0	0	0	0	0	0	0	0	0	0	0	0	0	0
2012	0	28	0	0		0		0		0	0		0	0	0	0	0	0	0	0	0	0	0	0	0	0	0	0	0	0	0
2011	0	19	0	0		0		0		0	0		0	0	0	0	0	0	0	0	0	0	0	0	0	0	0	0	0	0	0
2011	0	38	0	0		0		0		0	0		0	0	0	0	0	0	0	0	0	0	0	0	0	0	0	0	0	0	0
2010	0	39	0	0		0		0		0	0		0	0	0	0	0	0	0	0	0	0	0	0	0	0	0	0	0	0	0
2011	0	33	0	0		0		0		0	0		0	0	0	0	0	0	0	0	0	0	0	0	0	0	0	0	0	0	0
2008	0	40	0	0		0		0		0	0		0	0	0	0	0	0	0	0	0	0	0	0	0	0	0	0	0	0	0
2011	0	33	0	0		0		0		0	0		0	0	0	0	0	0	0	0	0	0	0	0	0	0	0	0	0	0	0
2007	0	24	0	0		0		0		0	0		0	0	0	0	0	0	0	0	0	0	0	0	0	0	0	0	0	0	0
2011	0	35	0	0		0		0		0	0		0	0	0	0	0	0	0	0	0	0	0	0	0	0	0	0	0	0	0
2010	0	40	0	0		0		0		0	0		0	0	0	0	0	0	0	0	0	0	0	0	0	0	0	0	0	0	0
2008	0	40	0	0		0		0		0	0		0	0	0	0	0	0	0	0	0	0	0	0	0	0	0	0	0	0	0
2009	0	29	0	0		0		0		0	0		0	0	0	0	0	0	0	0	0	0	0	0	0	0	0	0	0	0	0
2007	0	39	0	0		0		0		0	0		0	0	0	0	0	0	0	0	0	0	0	0	0	0	0	0	0	0	0
2010	0	36	0	0		0		0		0	0		0	0	0	0	0	0	0	0	0	0	0	0	0	0	0	0	0	0	0
2007	0	30	0	0		0		0		0	0		0	0	0	0	0	0	0	0	0	0	0	0	0	0	0	0	0	0	0
2012	0	33	0	0		0		0		0	0		0	0	0	0	0	0	0	0	0	0	0	0	0	0	0	0	0	0	0
2008	0	25	0	0		0		0		0	0		0	0	0	0	0	0	0	0	0	0	0	0	0	0	0	0	0	0	0
2010	0	39	0	0		0		0		0	0		0	0	0	0	0	0	0	0	0	0	0	0	0	0	0	0	0	0	0
2012	0	37	0	0		0		0		0	0		0	0	0	0	0	0	0	0	0	0	0	0	0	0	0	0	0	0	0
2008	0	36	0	0		0		0		0	0		0	0	0	0	0	0	0	0	0	0	0	0	0	0	0	0	0	0	0
2008	0	37	0	0		0		0		0	0		0	0	0	0	0	0	0	0	0	0	0	0	0	0	0	0	0	0	0
2011	0	31	0	0		0		0		0	0		0	0	0	0	0	0	0	0	0	0	0	0	0	0	0	0	0	0	0
2009	0	26	0	0		0		0		0	0		0	0	0	0	0	0	0	0	0	0	0	0	0	0	0	0	0	0	0
2008	0	40	0	0		0		0		0	0		0	0	0	0	0	0	0	0	0	0	0	0	0	0	0	0	0	0	0
2012	0	30	0	0		0		0		0	0		0	0	0	0	0	0	0	0	0	0	0	0	0	0	0	0	0	0	0
2009	0	31	0	0		0		0		0	0		0	0	0	0	0	0	0	0	0	0	0	0	0	0	0	0	0	0	0
2010	0	36	0	0		0		0		0	0		0	0	0	0	0	0	0	0	0	0	0	0	0	0	0	0	0	0	0
2010	0	35	0	0		0		0		0	0		0	0	0	0	0	0	0	0	0	0	0	0	0	0	0	0	0	0	0
2010	0	36	0	0		0		0		0	0		0	0	0	0	0	0	0	0	0	0	0	0	0	0	0	0	0	0	0
2010	0	31	0	0		0		0		0	0		0	0	0	0	0	0	0	0	0	0	0	0	0	0	0	0	0	0	0
2010	0	40	0	0		0		0		0	0		0	0	0	0	0	0	0	0	0	0	0	0	0	0	0	0	0	0	0
2009	0	26	0	0		0		0		0	0		0	0	0	0	0	0	0	0	0	0	0	0	0	0	0	0	0	0	0
2010	0	30	0	0		0		0		0	0		0	0	0	0	0	0	0	0	0	0	0	0	0	0	0	0	0	0	0
2010	0	37	0	0		0		0		0	0		0	0	0	0	0	0	0	0	0	0	0	0	0	0	0	0	0	0	0
2010	0	34	0	0		0		0		0	0		0	0	0	0	0	0	0	0	0	0	0	0	0	0	0	0	0	0	0
2008	0	29	0	0		0		0		0	0		0	0	0	0	0	0	0	0	0	0	0	0	0	0	0	0	0	0	0
2012	0	30	0	0		0		0		0	0		0	0	0	0	0	0	0	0	0	0	0	0	0	0	0	0	0	0	0
2008	0	30	0	0		0		0		0	0		0	0	0	0	0	0	0	0	0	0	0	0	0	0	0	0	0	0	0
2012	0	40	0	0		0		0		0	0		0	0	0	0	0	0	0	0	0	0	0	0	0	0	0	0	0	0	0
2011	0	39	0	0		0		0		0	0		0	0	0	0	0	0	0	0	0	0	0	0	0	0	0	0	0	0	0
2009	0	36	0	0		0		0		0	0		0	0	0	0	0	0	0	0	0	0	0	0	0	0	0	0	0	0	0
2008	0	39	0	0		0		0		0	0		0	0	0	0	0	0	0	0	0	0	0	0	0	0	0	0	0	0	0
2007	0	35	0	0		0		0		0	0		0	0	0	0	0	0	0	0	0	0	0	0	0	0	0	0	0	0	0
2010	0	37	0	0		0		0		0	0		0	0	0	0	0	0	0	0	0	0	0	0	0	0	0	0	0	0	0
2011	0	25	0	0		0		0		0	0		0	0	0	0	0	0	0	0	0	0	0	0	0	0	0	0	0	0	0
2009	0	29	0	0		0		0		0	0		0	0	0	0	0	0	0	0	0	0	0	0	0	0	0	0	0	0	0
2010	0	34	0	0		0		0		0	0		0	0	0	0	0	0	0	0	0	0	0	0	0	0	0	0	0	0	0
2008	0	27	0	0		0		0		0	0		0	0	0	0	0	0	0	0	0	0	0	0	0	0	0	0	0	0	0
2010	0	32	0	0		0		0		0	0		0	0	0	0	0	0	0	0	0	0	0	0	0	0	0	0	0	0	0
2011	0	29	0	0		0		0		0	0		0	0	0	0	0	0	0	0	0	0	0	0	0	0	0	0	0	0	0
2009	0	33	0	0		0		0		0	0		0	0	0	0	0	0	0	0	0	0	0	0	0	0	0	0	0	0	0
2012	0	24	0	0		0		0		0	0		0	0	0	0	0	0	0	0	0	0	0	0	0	0	0	0	0	0	0
2010	0	27	0	0		0		0		0	0		0	0	0	0	0	0	0	0	0	0	0	0	0	0	0	0	0	0	0
2009	0	31	0	0		0		0		0	0		0	0	0	0	0	0	0	0	0	0	0	0	0	0	0	0	0	0	0
2012	0	39	0	0		0		0		0	0		0	0	0	0	0	0	0	0	0	0	0	0	0	0	0	0	0	0	0
2009	0	35	0	0		0		0		0	0		0	0	0	0	0	0	0	0	0	0	0	0	0	0	0	0	0	0	0
2010	0	31	0	0		0		0		0	0		0	0	0	0	0	0	0	0	0	0	0	0	0	0	0	0	0	0	0
2008	0	37	0	0		0		0		0	0		0	0	0	0	0	0	0	0	0	0	0	0	0	0	0	0	0	0	0
2009	0	34	0	0		0		0		0	0		0	0	0	0	0	0	0	0	0	0	0	0	0	0	0	0	0	0	0
2008	0	36	0	0		0		0		0	0		0	0	0	0	0	0	0	0	0	0	0	0	0	0	0	0	0	0	0
2011	0	35	0	0		0		0		0	0		0	0	0	0	0	0	0	0	0	0	0	0	0	0	0	0	0	0	0
2009	0	31	0	0		0		0		0	0		0	0	0	0	0	0	0	0	0	0	0	0	0	0	0	0	0	0	0
2011	0	31	0	0		0		0		0	0		0	0	0	0	0	0	0	0	0	0	0	0	0	0	0	0	0	0	0
2012	0	38	0	0		0		0		0	0		0	0	0	0	0	0	0	0	0	0	0	0	0	0	0	0	0	0	0
2010	0	38	0	0		0		0		0	0		0	0	0	0	0	0	0	0	0	0	0	0	0	0	0	0	0	0	0
2012	0	39	0	0		0		0		0	0		0	0	0	0	0	0	0	0	0	0	0	0	0	0	0	0	0	0	0
2012	0	30	0	0		0		0		0	0		0	0	0	0	0	0	0	0	0	0	0	0	0	0	0	0	0	0	0
2011	0	38	0	0		0		0		0	0		0	0	0	0	0	0	0	0	0	0	0	0	0	0	0	0	0	0	0
2012	0	40	0	0		0		0		0	0		0	0	0	0	0	0	0	0	0	0	0	0	0	0	0	0	0	0	0
2010	0	36	0	0		0		0		0	0		0	0	0	0	0	0	0	0	0	0	0	0	0	0	0	0	0	0	0
2011	0	35	0	0		0		0		0	0		0	0	0	0	0	0	0	0	0	0	0	0	0	0	0	0	0	0	0
2012	0	31	0	0		0		0		0	0		0	0	0	0	0	0	0	0	0	0	0	0	0	0	0	0	0	0	0
2010	0	29	0	0		0		0		0	0		0	0	0	0	0	0	0	0	0	0	0	0	0	0	0	0	0	0	0
2008	0	37	0	0		0		0		0	0		0	0	0	0	0	0	0	0	0	0	0	0	0	0	0	0	0	0	0
2010	0	40	0	0		0		0		0	0		0	0	0	0	0	0	0	0	0	0	0	0	0	0	0	0	0	0	0
2008	0	26	0	0		0		0		0	0		0	0	0	0	0	0	0	0	0	0	0	0	0	0	0	0	0	0	0
2012	0	20	0	0		0		0		0	0		0	0	0	0	0	0	0	0	0	0	0	0	0	0	0	0	0	0	0
2012	0	38	0	0		0		0		0	0		0	0	0	0	0	0	0	0	0	0	0	0	0	0	0	0	0	0	0
2009	0	35	0	0		0		0		0	0		0	0	0	0	0	0	0	0	0	0	0	0	0	0	0	0	0	0	0
2011	0	40	0	0		0		0		0	0		0	0	0	0	0	0	0	0	0	0	0	0	0	0	0	0	0	0	0
2009	0	33	0	0		0		0		0	0		0	0	0	0	0	0	0	0	0	0	0	0	0	0	0	0	0	0	0
2007	0	30	0	0		0		0		0	0		0	0	0	0	0	0	0	0	0	0	0	0	0	0	0	0	0	0	0
2012	0	40	0	0		0		0		0	0		0	0	0	0	0	0	0	0	0	0	0	0	0	0	0	0	0	0	0
2010	0	26	0	0		0		0		0	0		0	0	0	0	0	0	0	0	0	0	0	0	0	0	0	0	0	0	0
2008	0	30	0	0		0		0		0	0		0	0	0	0	0	0	0	0	0	0	0	0	0	0	0	0	0	0	0
2007	0	37	0	0		0		0		0	0		0	0	0	0	0	0	0	0	0	0	0	0	0	0	0	0	0	0	0
2007	0	24	0	0		0		0		0	0		0	0	0	0	0	0	0	0	0	0	0	0	0	0	0	0	0	0	0
2010	0	32	0	0		0		0		0	0		0	0	0	0	0	0	0	0	0	0	0	0	0	0	0	0	0	0	0
2012	0	37	0	0		0		0		0	0		0	0	0	0	0	0	0	0	0	0	0	0	0	0	0	0	0	0	0
2009	0	40	0	0		0		0		0	0		0	0	0	0	0	0	0	0	0	0	0	0	0	0	0	0	0	0	0
2012	0	40	0	0		0		0		0	0		0	0	0	0	0	0	0	0	0	0	0	0	0	0	0	0	0	0	0
2007	0	35	0	0		0		0		0	0		0	0	0	0	0	0	0	0	0	0	0	0	0	0	0	0	0	0	0
2009	0	21	0	0		0		0		0	0		0	0	0	0	0	0	0	0	0	0	0	0	0	0	0	0	0	0	0
2007	0	34	0	0		0		0		0	0		0	0	0	0	0	0	0	0	0	0	0	0	0	0	0	0	0	0	0
2008	0	30	0	0		0		0		0	0		0	0	0	0	0	0	0	0	0	0	0	0	0	0	0	0	0	0	0
2012	0	32	0	0		0		0		0	0		0	0	0	0	0	0	0	0	0	0	0	0	0	0	0	0	0	0	0
2011	0	38	0	0		0		0		0	0		0	0	0	0	0	0	0	0	0	0	0	0	0	0	0	0	0	0	0
2010	0	20	0	0		0		0		0	0		0	0	0	0	0	0	0	0	0	0	0	0	0	0	0	0	0	0	0
2008	0	15	0	0		0		0		0	0		0	0	0	0	0	0	0	0	0	0	0	0	0	0	0	0	0	0	0
2009	0	31	0	0		0		0		0	0		0	0	0	0	0	0	0	0	0	0	0	0	0	0	0	0	0	0	0
2009	0	40	0	0		0		0		0	0		0	0	0	0	0	0	0	0	0	0	0	0	0	0	0	0	0	0	0
2010	0	36	0	0		0		0		0	0		0	0	0	0	0	0	0	0	0	0	0	0	0	0	0	0	0	0	0
2007	0	21	0	0		0		0		0	0		0	0	0	0	0	0	0	0	0	0	0	0	0	0	0	0	0	0	0
2009	0	40	0	0		0		0		0	0		0	0	0	0	0	0	0	0	0	0	0	0	0	0	0	0	0	0	0
2008	0	34	0	0		0		0		0	0		0	0	0	0	0	0	0	0	0	0	0	0	0	0	0	0	0	0	0
2010	0	29	0	0		0		0		0	0		0	0	0	0	0	0	0	0	0	0	0	0	0	0	0	0	0	0	0
2010	0	35	0	0		0		0		0	0		0	0	0	0	0	0	0	0	0	0	0	0	0	0	0	0	0	0	0
2010	0	31	0	0		0		0		0	0		0	0	0	0	0	0	0	0	0	0	0	0	0	0	0	0	0	0	0
2011	0	22	0	0		0		0		0	0		0	0	0	0	0	0	0	0	0	0	0	0	0	0	0	0	0	0	0
2009	0	24	0	0		0		0		0	0		0	0	0	0	0	0	0	0	0	0	0	0	0	0	0	0	0	0	0
2011	0	30	0	0		0		0		0	0		0	0	0	0	0	0	0	0	0	0	0	0	0	0	0	0	0	0	0
2009	0	38	0	0		0		0		0	0		0	0	0	0	0	0	0	0	0	0	0	0	0	0	0	0	0	0	0
2008	0	37	0	0		0		0		0	0		0	0	0	0	0	0	0	0	0	0	0	0	0	0	0	0	0	0	0
2009	0	35	0	0		0		0		0	0		0	0	0	0	0	0	0	0	0	0	0	0	0	0	0	0	0	0	0
2010	0	26	0	0		0		0		0	0		0	0	0	0	0	0	0	0	0	0	0	0	0	0	0	0	0	0	0
2009	0	39	0	0		0		0		0	0		0	0	0	0	0	0	0	0	0	0	0	0	0	0	0	0	0	0	0
2012	0	33	0	0		0		0		0	0		0	0	0	0	0	0	0	0	0	0	0	0	0	0	0	0	0	0	0
2008	0	34	0	0		0		0		0	0		0	0	0	0	0	0	0	0	0	0	0	0	0	0	0	0	0	0	0
2010	0	32	0	0		0		0		0	0		0	0	0	0	0	0	0	0	0	0	0	0	0	0	0	0	0	0	0
2007	0	39	0	0		0		0		0	0		0	0	0	0	0	0	0	0	0	0	0	0	0	0	0	0	0	0	0
2011	0	31	0	0		0		0		0	0		0	0	0	0	0	0	0	0	0	0	0	0	0	0	0	0	0	0	0
2010	0	35	0	0		0		0		0	0		0	0	0	0	0	0	0	0	0	0	0	0	0	0	0	0	0	0	0
2012	0	16	0	0		0		0		0	0		0	0	0	0	0	0	0	0	0	0	0	0	0	0	0	0	0	0	0
2011	0	33	0	0		0		0		0	0		0	0	0	0	0	0	0	0	0	0	0	0	0	0	0	0	0	0	0
2009	0	38	0	0		0		0		0	0		0	0	0	0	0	0	0	0	0	0	0	0	0	0	0	0	0	0	0
2007	0	39	0	0		0		0		0	0		0	0	0	0	0	0	0	0	0	0	0	0	0	0	0	0	0	0	0
2011	0	25	0	0		0		0		0	0		0	0	0	0	0	0	0	0	0	0	0	0	0	0	0	0	0	0	0
2009	0	39	0	0		0		0		0	0		0	0	0	0	0	0	0	0	0	0	0	0	0	0	0	0	0	0	0
2010	0	38	0	0		0		0		0	0		0	0	0	0	0	0	0	0	0	0	0	0	0	0	0	0	0	0	0
2010	0	33	0	0		0		0		0	0		0	0	0	0	0	0	0	0	0	0	0	0	0	0	0	0	0	0	0
2009	0	40	0	0		0		0		0	0		0	0	0	0	0	0	0	0	0	0	0	0	0	0	0	0	0	0	0
2007	0	30	0	0		0		0		0	0		0	0	0	0	0	0	0	0	0	0	0	0	0	0	0	0	0	0	0
2008	0	32	0	0		0		0		0	0		0	0	0	0	0	0	0	0	0	0	0	0	0	0	0	0	0	0	0
2009	0	32	0	0		0		0		0	0		0	0	0	0	0	0	0	0	0	0	0	0	0	0	0	0	0	0	0
2008	0	14	0	0		0		0		0	0		0	0	0	0	0	0	0	0	0	0	0	0	0	0	0	0	0	0	0
2009	0	28	0	0		0		0		0	0		0	0	0	0	0	0	0	0	0	0	0	0	0	0	0	0	0	0	0
2009	0	40	0	0		0		0		0	0		0	0	0	0	0	0	0	0	0	0	0	0	0	0	0	0	0	0	0
2007	0	40	0	0		0		0		0	0		0	0	0	0	0	0	0	0	0	0	0	0	0	0	0	0	0	0	0
2011	0	16	0	0		0		0		0	0		0	0	0	0	0	0	0	0	0	0	0	0	0	0	0	0	0	0	0
2009	0	38	0	0		0		0		0	0		0	0	0	0	0	0	0	0	0	0	0	0	0	0	0	0	0	0	0
2012	0	38	0	0		0		0		0	0		0	0	0	0	0	0	0	0	0	0	0	0	0	0	0	0	0	0	0
2007	0	32	0	0		0		0		0	0		0	0	0	0	0	0	0	0	0	0	0	0	0	0	0	0	0	0	0
2009	0	24	0	0		0		0		0	0		0	0	0	0	0	0	0	0	0	0	0	0	0	0	0	0	0	0	0
2008	0	25	0	0		0		0		0	0		0	0	0	0	0	0	0	0	0	0	0	0	0	0	0	0	0	0	0
2010	0	40	0	0		0		0		0	0		0	0	0	0	0	0	0	0	0	0	0	0	0	0	0	0	0	0	0
2009	0	32	0	0		0		0		0	0		0	0	0	0	0	0	0	0	0	0	0	0	0	0	0	0	0	0	0
2011	0	33	0	0		0		0		0	0		0	0	0	0	0	0	0	0	0	0	0	0	0	0	0	0	0	0	0
2009	0	35	0	0		0		0		0	0		0	0	0	0	0	0	0	0	0	0	0	0	0	0	0	0	0	0	0
2008	0	25	0	0		0		0		0	0		0	0	0	0	0	0	0	0	0	0	0	0	0	0	0	0	0	0	0
2007	0	35	0	0		0		0		0	0		0	0	0	0	0	0	0	0	0	0	0	0	0	0	0	0	0	0	0
2008	0	33	0	0		0		0		0	0		0	0	0	0	0	0	0	0	0	0	0	0	0	0	0	0	0	0	0
2011	0	35	0	0		0		0		0	0		0	0	0	0	0	0	0	0	0	0	0	0	0	0	0	0	0	0	0
2007	0	21	0	0		0		0		0	0		0	0	0	0	0	0	0	0	0	0	0	0	0	0	0	0	0	0	0
2010	0	39	0	0		0		0		0	0		0	0	0	0	0	0	0	0	0	0	0	0	0	0	0	0	0	0	0
2008	0	33	0	0		0		0		0	0		0	0	0	0	0	0	0	0	0	0	0	0	0	0	0	0	0	0	0
2010	0	39	0	0		0		0		0	0		0	0	0	0	0	0	0	0	0	0	0	0	0	0	0	0	0	0	0
2009	0	32	0	0		0		0		0	0		0	0	0	0	0	0	0	0	0	0	0	0	0	0	0	0	0	0	0
2011	0	29	0	0		0		0		0	0		0	0	0	0	0	0	0	0	0	0	0	0	0	0	0	0	0	0	0
2012	0	37	0	0		0		0		0	0		0	0	0	0	0	0	0	0	0	0	0	0	0	0	0	0	0	0	0
2007	0	21	0	0		0		0		0	0		0	0	0	0	0	0	0	0	0	0	0	0	0	0	0	0	0	0	0
2010	0	31	0	0		0		0		0	0		0	0	0	0	0	0	0	0	0	0	0	0	0	0	0	0	0	0	0
2007	0	34	0	0		0		0		0	0		0	0	0	0	0	0	0	0	0	0	0	0	0	0	0	0	0	0	0
2009	0	35	0	0		0		0		0	0		0	0	0	0	0	0	0	0	0	0	0	0	0	0	0	0	0	0	0
2007	0	21	0	0		0		0		0	0		0	0	0	0	0	0	0	0	0	0	0	0	0	0	0	0	0	0	0
2007	0	28	0	0		0		0		0	0		0	0	0	0	0	0	0	0	0	0	0	0	0	0	0	0	0	0	0
2010	0	20	0	0		0		0		0	0		0	0	0	0	0	0	0	0	0	0	0	0	0	0	0	0	0	0	0
2012	0	37	0	0		0		0		0	0		0	0	0	0	0	0	0	0	0	0	0	0	0	0	0	0	0	0	0
2009	0	31	0	0		0		0		0	0		0	0	0	0	0	0	0	0	0	0	0	0	0	0	0	0	0	0	0
2008	0	28	0	0		0		0		0	0		0	0	0	0	0	0	0	0	0	0	0	0	0	0	0	0	0	0	0
2011	0	30	0	0		0		0		0	0		0	0	0	0	0	0	0	0	0	0	0	0	0	0	0	0	0	0	0
2010	0	19	0	0		0		0		0	0		0	0	0	0	0	0	0	0	0	0	0	0	0	0	0	0	0	0	0
2010	0	37	0	0		0		0		0	0		0	0	0	0	0	0	0	0	0	0	0	0	0	0	0	0	0	0	0
2011	0	35	0	0		0		0		0	0		0	0	0	0	0	0	0	0	0	0	0	0	0	0	0	0	0	0	0
2011	0	29	0	0		0		0		0	0		0	0	0	0	0	0	0	0	0	0	0	0	0	0	0	0	0	0	0
2008	0	30	0	0		0		0		0	0		0	0	0	0	0	0	0	0	0	0	0	0	0	0	0	0	0	0	0
2010	0	35	0	0		0		0		0	0		0	0	0	0	0	0	0	0	0	0	0	0	0	0	0	0	0	0	0
2009	0	35	0	0		0		0		0	0		0	0	0	0	0	0	0	0	0	0	0	0	0	0	0	0	0	0	0
2008	0	36	0	0		0		0		0	0		0	0	0	0	0	0	0	0	0	0	0	0	0	0	0	0	0	0	0
2007	0	25	0	0		0		0		0	0		0	0	0	0	0	0	0	0	0	0	0	0	0	0	0	0	0	0	0
2008	0	29	0	0		0		0		0	0		0	0	0	0	0	0	0	0	0	0	0	0	0	0	0	0	0	0	0
2010	0	29	0	0		0		0		0	0		0	0	0	0	0	0	0	0	0	0	0	0	0	0	0	0	0	0	0
2009	0	27	0	0		0		0		0	0		0	0	0	0	0	0	0	0	0	0	0	0	0	0	0	0	0	0	0
2010	0	36	0	0		0		0		0	0		0	0	0	0	0	0	0	0	0	0	0	0	0	0	0	0	0	0	0
2010	0	39	0	0		0		0		0	0		0	0	0	0	0	0	0	0	0	0	0	0	0	0	0	0	0	0	0
2011	0	32	0	0		0		0		0	0		0	0	0	0	0	0	0	0	0	0	0	0	0	0	0	0	0	0	0
2009	0	32	0	0		0		0		0	0		0	0	0	0	0	0	0	0	0	0	0	0	0	0	0	0	0	0	0
2011	0	39	0	0		0		0		0	0		0	0	0	0	0	0	0	0	0	0	0	0	0	0	0	0	0	0	0
2012	0	30	0	0		0		0		0	0		0	0	0	0	0	0	0	0	0	0	0	0	0	0	0	0	0	0	0
2011	0	40	0	0		0		0		0	0		0	0	0	0	0	0	0	0	0	0	0	0	0	0	0	0	0	0	0
2008	0	25	0	0		0		0		0	0		0	0	0	0	0	0	0	0	0	0	0	0	0	0	0	0	0	0	0
2007	0	36	0	0		0		0		0	0		0	0	0	0	0	0	0	0	0	0	0	0	0	0	0	0	0	0	0
2008	0	29	0	0		0		0		0	0		0	0	0	0	0	0	0	0	0	0	0	0	0	0	0	0	0	0	0
2011	0	40	0	0		0		0		0	0		0	0	0	0	0	0	0	0	0	0	0	0	0	0	0	0	0	0	0
2008	0	40	0	0		0		0		0	0		0	0	0	0	0	0	0	0	0	0	0	0	0	0	0	0	0	0	0
2012	0	38	0	0		0		0		0	0		0	0	0	0	0	0	0	0	0	0	0	0	0	0	0	0	0	0	0
2012	0	29	0	0		0		0		0	0		0	0	0	0	0	0	0	0	0	0	0	0	0	0	0	0	0	0	0
2010	0	37	0	0		0		0		0	0		0	0	0	0	0	0	0	0	0	0	0	0	0	0	0	0	0	0	0
2010	0	39	0	0		0		0		0	0		0	0	0	0	0	0	0	0	0	0	0	0	0	0	0	0	0	0	0
2009	0	38	0	0		0		0		0	0		0	0	0	0	0	0	0	0	0	0	0	0	0	0	0	0	0	0	0
2007	0	18	0	0		0		0		0	0		0	0	0	0	0	0	0	0	0	0	0	0	0	0	0	0	0	0	0
2011	0	38	0	0		0		0		0	0		0	0	0	0	0	0	0	0	0	0	0	0	0	0	0	0	0	0	0
2010	0	38	0	0		0		0		0	0		0	0	0	0	0	0	0	0	0	0	0	0	0	0	0	0	0	0	0
2008	0	30	0	0		0		0		0	0		0	0	0	0	0	0	0	0	0	0	0	0	0	0	0	0	0	0	0
2008	0	40	0	0		0		0		0	0		0	0	0	0	0	0	0	0	0	0	0	0	0	0	0	0	0	0	0
2012	0	32	0	0		0		0		0	0		0	0	0	0	0	0	0	0	0	0	0	0	0	0	0	0	0	0	0
2008	0	29	0	0		0		0		0	0		0	0	0	0	0	0	0	0	0	0	0	0	0	0	0	0	0	0	0
2010	0	37	0	0		0		0		0	0		0	0	0	0	0	0	0	0	0	0	0	0	0	0	0	0	0	0	0
2008	0	30	0	0		0		0		0	0		0	0	0	0	0	0	0	0	0	0	0	0	0	0	0	0	0	0	0
2010	0	31	0	0		0		0		0	0		0	0	0	0	0	0	0	0	0	0	0	0	0	0	0	0	0	0	0
2012	0	39	0	0		0		0		0	0		0	0	0	0	0	0	0	0	0	0	0	0	0	0	0	0	0	0	0
2012	0	39	0	0		0		0		0	0		0	0	0	0	0	0	0	0	0	0	0	0	0	0	0	0	0	0	0
2011	0	39	0	0		0		0		0	0		0	0	0	0	0	0	0	0	0	0	0	0	0	0	0	0	0	0	0
2012	0	33	0	0		0		0		0	0		0	0	0	0	0	0	0	0	0	0	0	0	0	0	0	0	0	0	0
2010	0	40	0	0		0		0		0	0		0	0	0	0	0	0	0	0	0	0	0	0	0	0	0	0	0	0	0
2011	0	23	0	0		0		0		0	0		0	0	0	0	0	0	0	0	0	0	0	0	0	0	0	0	0	0	0
2009	0	40	0	0		0		0		0	0		0	0	0	0	0	0	0	0	0	0	0	0	0	0	0	0	0	0	0
2010	0	38	0	0		0		0		0	0		0	0	0	0	0	0	0	0	0	0	0	0	0	0	0	0	0	0	0
2008	0	28	0	0		0		0		0	0		0	0	0	0	0	0	0	0	0	0	0	0	0	0	0	0	0	0	0
2007	0	29	0	0		0		0		0	0		0	0	0	0	0	0	0	0	0	0	0	0	0	0	0	0	0	0	0
2008	0	39	0	0		0		0		0	0		0	0	0	0	0	0	0	0	0	0	0	0	0	0	0	0	0	0	0
2008	0	36	0	0		0		0		0	0		0	0	0	0	0	0	0	0	0	0	0	0	0	0	0	0	0	0	0
2011	0	32	0	0		0		0		0	0		0	0	0	0	0	0	0	0	0	0	0	0	0	0	0	0	0	0	0
2010	0	25	0	0		0		0		0	0		0	0	0	0	0	0	0	0	0	0	0	0	0	0	0	0	0	0	0
2012	0	37	0	0		0		0		0	0		0	0	0	0	0	0	0	0	0	0	0	0	0	0	0	0	0	0	0
2007	0	36	0	0		0		0		0	0		0	0	0	0	0	0	0	0	0	0	0	0	0	0	0	0	0	0	0
2010	0	33	0	0		0		0		0	0		0	0	0	0	0	0	0	0	0	0	0	0	0	0	0	0	0	0	0
2007	0	38	0	0		0		0		0	0		0	0	0	0	0	0	0	0	0	0	0	0	0	0	0	0	0	0	0
2008	0	37	0	0		0		0		0	0		0	0	0	0	0	0	0	0	0	0	0	0	0	0	0	0	0	0	0
2009	0	24	0	0		0		0		0	0		0	0	0	0	0	0	0	0	0	0	0	0	0	0	0	0	0	0	0
2007	0	34	0	0		0		0		0	0		0	0	0	0	0	0	0	0	0	0	0	0	0	0	0	0	0	0	0
2009	0	29	0	0		0		0		0	0		0	0	0	0	0	0	0	0	0	0	0	0	0	0	0	0	0	0	0
2010	0	31	0	0		0		0		0	0		0	0	0	0	0	0	0	0	0	0	0	0	0	0	0	0	0	0	0
2008	0	36	0	0		0		0		0	0		0	0	0	0	0	0	0	0	0	0	0	0	0	0	0	0	0	0	0
2007	0	32	0	0		0		0		0	0		0	0	0	0	0	0	0	0	0	0	0	0	0	0	0	0	0	0	0
2011	0	32	0	0		0		0		0	0		0	0	0	0	0	0	0	0	0	0	0	0	0	0	0	0	0	0	0
2007	0	25	0	0		0		0		0	0		0	0	0	0	0	0	0	0	0	0	0	0	0	0	0	0	0	0	0
2008	0	19	0	0		0		0		0	0		0	0	0	0	0	0	0	0	0	0	0	0	0	0	0	0	0	0	0
2007	0	30	0	0		0		0		0	0		0	0	0	0	0	0	0	0	0	0	0	0	0	0	0	0	0	0	0
2010	0	33	0	0		0		0		0	0		0	0	0	0	0	0	0	0	0	0	0	0	0	0	0	0	0	0	0
2009	0	31	0	0		0		0		0	0		0	0	0	0	0	0	0	0	0	0	0	0	0	0	0	0	0	0	0
2012	0	25	0	0		0		0		0	0		0	0	0	0	0	0	0	0	0	0	0	0	0	0	0	0	0	0	0
2012	0	18	0	0		0		0		0	0		0	0	0	0	0	0	0	0	0	0	0	0	0	0	0	0	0	0	0
2009	0	33	0	0		0		0		0	0		0	0	0	0	0	0	0	0	0	0	0	0	0	0	0	0	0	0	0
2009	0	26	0	0		0		0		0	0		0	0	0	0	0	0	0	0	0	0	0	0	0	0	0	0	0	0	0
2011	0	34	0	0		0		0		0	0		0	0	0	0	0	0	0	0	0	0	0	0	0	0	0	0	0	0	0
2012	0	40	0	0		0		0		0	0		0	0	0	0	0	0	0	0	0	0	0	0	0	0	0	0	0	0	0
2008	0	37	0	0		0		0		0	0		0	0	0	0	0	0	0	0	0	0	0	0	0	0	0	0	0	0	0
2011	0	26	0	0		0		0		0	0		0	0	0	0	0	0	0	0	0	0	0	0	0	0	0	0	0	0	0
2008	0	37	0	0		0		0		0	0		0	0	0	0	0	0	0	0	0	0	0	0	0	0	0	0	0	0	0
2008	0	37	0	0		0		0		0	0		0	0	0	0	0	0	0	0	0	0	0	0	0	0	0	0	0	0	0
2009	0	39	0	0		0		0		0	0		0	0	0	0	0	0	0	0	0	0	0	0	0	0	0	0	0	0	0
2009	0	31	0	0		0		0		0	0		0	0	0	0	0	0	0	0	0	0	0	0	0	0	0	0	0	0	0
2009	0	34	0	0		0		0		0	0		0	0	0	0	0	0	0	0	0	0	0	0	0	0	0	0	0	0	0
2007	0	39	0	0		0		0		0	0		0	0	0	0	0	0	0	0	0	0	0	0	0	0	0	0	0	0	0
2011	0	29	0	0		0		0		0	0		0	0	0	0	0	0	0	0	0	0	0	0	0	0	0	0	0	0	0
2007	0	40	0	0		0		0		0	0		0	0	0	0	0	0	0	0	0	0	0	0	0	0	0	0	0	0	0
2011	0	29	0	0		0		0		0	0		0	0	0	0	0	0	0	0	0	0	0	0	0	0	0	0	0	0	0
2007	0	34	0	0		0		0		0	0		0	0	0	0	0	0	0	0	0	0	0	0	0	0	0	0	0	0	0
2007	0	36	0	0		0		0		0	0		0	0	0	0	0	0	0	0	0	0	0	0	0	0	0	0	0	0	0
2007	0	27	0	0		0		0		0	0		0	0	0	0	0	0	0	0	0	0	0	0	0	0	0	0	0	0	0
2010	0	29	0	0		0		0		0	0		0	0	0	0	0	0	0	0	0	0	0	0	0	0	0	0	0	0	0
2007	0	32	0	0		0		0		0	0		0	0	0	0	0	0	0	0	0	0	0	0	0	0	0	0	0	0	0
2007	0	21	0	0		0		0		0	0		0	0	0	0	0	0	0	0	0	0	0	0	0	0	0	0	0	0	0
2008	0	34	0	0		0		0		0	0		0	0	0	0	0	0	0	0	0	0	0	0	0	0	0	0	0	0	0
2008	0	37	0	0		0		0		0	0		0	0	0	0	0	0	0	0	0	0	0	0	0	0	0	0	0	0	0
2007	0	34	0	0		0		0		0	0		0	0	0	0	0	0	0	0	0	0	0	0	0	0	0	0	0	0	0
2012	0	32	0	0		0		0		0	0		0	0	0	0	0	0	0	0	0	0	0	0	0	0	0	0	0	0	0
2009	0	26	0	0		0		0		0	0		0	0	0	0	0	0	0	0	0	0	0	0	0	0	0	0	0	0	0
2008	0	37	0	0		0		0		0	0		0	0	0	0	0	0	0	0	0	0	0	0	0	0	0	0	0	0	0
2012	0	24	0	0		0		0		0	0		0	0	0	0	0	0	0	0	0	0	0	0	0	0	0	0	0	0	0
2007	0	27	0	0		0		0		0	0		0	0	0	0	0	0	0	0	0	0	0	0	0	0	0	0	0	0	0
2010	0	25	0	0		0		0		0	0		0	0	0	0	0	0	0	0	0	0	0	0	0	0	0	0	0	0	0
2010	0	37	0	0		0		0		0	0		0	0	0	0	0	0	0	0	0	0	0	0	0	0	0	0	0	0	0
2011	0	32	0	0		0		0		0	0		0	0	0	0	0	0	0	0	0	0	0	0	0	0	0	0	0	0	0
2007	0	26	0	0		0		0		0	0		0	0	0	0	0	0	0	0	0	0	0	0	0	0	0	0	0	0	0
2008	0	30	0	0		0		0		0	0		0	0	0	0	0	0	0	0	0	0	0	0	0	0	0	0	0	0	0
2008	0	28	0	0		0		0		0	0		0	0	0	0	0	0	0	0	0	0	0	0	0	0	0	0	0	0	0
2010	0	29	0	0		0		0		0	0		0	0	0	0	0	0	0	0	0	0	0	0	0	0	0	0	0	0	0
2007	0	34	0	0		0		0		0	0		0	0	0	0	0	0	0	0	0	0	0	0	0	0	0	0	0	0	0
2011	0	29	0	0		0		0		0	0		0	0	0	0	0	0	0	0	0	0	0	0	0	0	0	0	0	0	0
2009	0	35	0	0		0		0		0	0		0	0	0	0	0	0	0	0	0	0	0	0	0	0	0	0	0	0	0
2010	0	35	0	0		0		0		0	0		0	0	0	0	0	0	0	0	0	0	0	0	0	0	0	0	0	0	0
2012	0	33	0	0		0		0		0	0		0	0	0	0	0	0	0	0	0	0	0	0	0	0	0	0	0	0	0
2009	0	34	0	0		0		0		0	0		0	0	0	0	0	0	0	0	0	0	0	0	0	0	0	0	0	0	0
2008	0	20	0	0		0		0		0	0		0	0	0	0	0	0	0	0	0	0	0	0	0	0	0	0	0	0	0
2007	0	15	0	0		0		0		0	0		0	0	0	0	0	0	0	0	0	0	0	0	0	0	0	0	0	0	0
2008	0	30	0	0		0		0		0	0		0	0	0	0	0	0	0	0	0	0	0	0	0	0	0	0	0	0	0
2010	0	33	0	0		0		0		0	0		0	0	0	0	0	0	0	0	0	0	0	0	0	0	0	0	0	0	0
2008	0	15	0	0		0		0		0	0		0	0	0	0	0	0	0	0	0	0	0	0	0	0	0	0	0	0	0
2011	0	33	0	0		0		0		0	0		0	0	0	0	0	0	0	0	0	0	0	0	0	0	0	0	0	0	0
2009	0	35	0	0		0		0		0	0		0	0	0	0	0	0	0	0	0	0	0	0	0	0	0	0	0	0	0
2011	0	25	0	0		0		0		0	0		0	0	0	0	0	0	0	0	0	0	0	0	0	0	0	0	0	0	0
2011	0	38	0	0		0		0		0	0		0	0	0	0	0	0	0	0	0	0	0	0	0	0	0	0	0	0	0
2011	0	31	0	0		0		0		0	0		0	0	0	0	0	0	0	0	0	0	0	0	0	0	0	0	0	0	0
2011	0	34	0	0		0		0		0	0		0	0	0	0	0	0	0	0	0	0	0	0	0	0	0	0	0	0	0
2012	0	39	0	0		0		0		0	0		0	0	0	0	0	0	0	0	0	0	0	0	0	0	0	0	0	0	0
2007	0	23	0	0		0		0		0	0		0	0	0	0	0	0	0	0	0	0	0	0	0	0	0	0	0	0	0
2010	0	39	0	0		0		0		0	0		0	0	0	0	0	0	0	0	0	0	0	0	0	0	0	0	0	0	0
2008	0	34	0	0		0		0		0	0		0	0	0	0	0	0	0	0	0	0	0	0	0	0	0	0	0	0	0
2010	0	27	0	0		0		0		0	0		0	0	0	0	0	0	0	0	0	0	0	0	0	0	0	0	0	0	0
2012	0	22	0	0		0		0		0	0		0	0	0	0	0	0	0	0	0	0	0	0	0	0	0	0	0	0	0
2009	0	40	0	0		0		0		0	0		0	0	0	0	0	0	0	0	0	0	0	0	0	0	0	0	0	0	0
2008	0	36	0	0		0		0		0	0		0	0	0	0	0	0	0	0	0	0	0	0	0	0	0	0	0	0	0
2011	0	28	0	0		0		0		0	0		0	0	0	0	0	0	0	0	0	0	0	0	0	0	0	0	0	0	0
2010	0	39	0	0		0		0		0	0		0	0	0	0	0	0	0	0	0	0	0	0	0	0	0	0	0	0	0
2012	0	40	0	0		0		0		0	0		0	0	0	0	0	0	0	0	0	0	0	0	0	0	0	0	0	0	0
2008	0	28	0	0		0		0		0	0		0	0	0	0	0	0	0	0	0	0	0	0	0	0	0	0	0	0	0
2012	0	11	0	0		0		0		0	0		0	0	0	0	0	0	0	0	0	0	0	0	0	0	0	0	0	0	0
2011	0	35	0	0		0		0		0	0		0	0	0	0	0	0	0	0	0	0	0	0	0	0	0	0	0	0	0
2008	0	25	0	0		0		0		0	0		0	0	0	0	0	0	0	0	0	0	0	0	0	0	0	0	0	0	0
2008	0	35	0	0		0		0		0	0		0	0	0	0	0	0	0	0	0	0	0	0	0	0	0	0	0	0	0
2008	0	12	0	0		0		0		0	0		0	0	0	0	0	0	0	0	0	0	0	0	0	0	0	0	0	0	0
2010	0	38	0	0		0		0		0	0		0	0	0	0	0	0	0	0	0	0	0	0	0	0	0	0	0	0	0
2009	0	31	0	0		0		0		0	0		0	0	0	0	0	0	0	0	0	0	0	0	0	0	0	0	0	0	0
2010	0	39	0	0		0		0		0	0		0	0	0	0	0	0	0	0	0	0	0	0	0	0	0	0	0	0	0
2010	0	33	0	0		0		0		0	0		0	0	0	0	0	0	0	0	0	0	0	0	0	0	0	0	0	0	0
2010	0	21	0	0		0		0		0	0		0	0	0	0	0	0	0	0	0	0	0	0	0	0	0	0	0	0	0
2009	0	39	0	0		0		0		0	0		0	0	0	0	0	0	0	0	0	0	0	0	0	0	0	0	0	0	0
2011	0	38	0	0		0		0		0	0		0	0	0	0	0	0	0	0	0	0	0	0	0	0	0	0	0	0	0
2009	0	38	0	0		0		0		0	0		0	0	0	0	0	0	0	0	0	0	0	0	0	0	0	0	0	0	0
2010	0	39	0	0		0		0		0	0		0	0	0	0	0	0	0	0	0	0	0	0	0	0	0	0	0	0	0
2012	0	39	0	0		0		0		0	0		0	0	0	0	0	0	0	0	0	0	0	0	0	0	0	0	0	0	0
2010	0	37	0	0		0		0		0	0		0	0	0	0	0	0	0	0	0	0	0	0	0	0	0	0	0	0	0
2007	0	18	0	0		0		0		0	0		0	0	0	0	0	0	0	0	0	0	0	0	0	0	0	0	0	0	0
2011	0	30	0	0		0		0		0	0		0	0	0	0	0	0	0	0	0	0	0	0	0	0	0	0	0	0	0
2009	0	37	0	0		0		0		0	0		0	0	0	0	0	0	0	0	0	0	0	0	0	0	0	0	0	0	0
2012	0	32	0	0		0		0		0	0		0	0	0	0	0	0	0	0	0	0	0	0	0	0	0	0	0	0	0
2007	0	32	0	0		0		0		0	0		0	0	0	0	0	0	0	0	0	0	0	0	0	0	0	0	0	0	0
2011	0	40	0	0		0		0		0	0		0	0	0	0	0	0	0	0	0	0	0	0	0	0	0	0	0	0	0
2010	0	40	0	0		0		0		0	0		0	0	0	0	0	0	0	0	0	0	0	0	0	0	0	0	0	0	0
2011	0	40	0	0		0		0		0	0		0	0	0	0	0	0	0	0	0	0	0	0	0	0	0	0	0	0	0
2011	0	33	0	0		0		0		0	0		0	0	0	0	0	0	0	0	0	0	0	0	0	0	0	0	0	0	0
2007	0	35	0	0		0		0		0	0		0	0	0	0	0	0	0	0	0	0	0	0	0	0	0	0	0	0	0
2009	0	30	0	0		0		0		0	0		0	0	0	0	0	0	0	0	0	0	0	0	0	0	0	0	0	0	0
2008	0	40	0	0		0		0		0	0		0	0	0	0	0	0	0	0	0	0	0	0	0	0	0	0	0	0	0
2011	0	32	0	0		0		0		0	0		0	0	0	0	0	0	0	0	0	0	0	0	0	0	0	0	0	0	0
2007	0	25	0	0		0		0		0	0		0	0	0	0	0	0	0	0	0	0	0	0	0	0	0	0	0	0	0
2007	0	16	0	0		0		0		0	0		0	0	0	0	0	0	0	0	0	0	0	0	0	0	0	0	0	0	0
2010	0	36	0	0		0		0		0	0		0	0	0	0	0	0	0	0	0	0	0	0	0	0	0	0	0	0	0
2010	0	30	0	0		0		0		0	0		0	0	0	0	0	0	0	0	0	0	0	0	0	0	0	0	0	0	0
2008	0	37	0	0		0		0		0	0		0	0	0	0	0	0	0	0	0	0	0	0	0	0	0	0	0	0	0
2010	0	35	0	0		0		0		0	0		0	0	0	0	0	0	0	0	0	0	0	0	0	0	0	0	0	0	0
2009	0	34	0	0		0		0		0	0		0	0	0	0	0	0	0	0	0	0	0	0	0	0	0	0	0	0	0
2011	0	35	0	0		0		0		0	0		0	0	0	0	0	0	0	0	0	0	0	0	0	0	0	0	0	0	0
2007	0	27	0	0		0		0		0	0		0	0	0	0	0	0	0	0	0	0	0	0	0	0	0	0	0	0	0
2012	0	29	0	0		0		0		0	0		0	0	0	0	0	0	0	0	0	0	0	0	0	0	0	0	0	0	0
2010	0	39	0	0		0		0		0	0		0	0	0	0	0	0	0	0	0	0	0	0	0	0	0	0	0	0	0
2010	0	29	0	0		0		0		0	0		0	0	0	0	0	0	0	0	0	0	0	0	0	0	0	0	0	0	0
2010	0	28	0	0		0		0		0	0		0	0	0	0	0	0	0	0	0	0	0	0	0	0	0	0	0	0	0
2012	0	40	0	0		0		0		0	0		0	0	0	0	0	0	0	0	0	0	0	0	0	0	0	0	0	0	0
2007	0	23	0	0		0		0		0	0		0	0	0	0	0	0	0	0	0	0	0	0	0	0	0	0	0	0	0
2011	0	23	0	0		0		0		0	0		0	0	0	0	0	0	0	0	0	0	0	0	0	0	0	0	0	0	0
2007	0	36	0	0		0		0		0	0		0	0	0	0	0	0	0	0	0	0	0	0	0	0	0	0	0	0	0
2008	0	32	0	0		0		0		0	0		0	0	0	0	0	0	0	0	0	0	0	0	0	0	0	0	0	0	0
2012	0	34	0	0		0		0		0	0		0	0	0	0	0	0	0	0	0	0	0	0	0	0	0	0	0	0	0
2010	0	36	0	0		0		0		0	0		0	0	0	0	0	0	0	0	0	0	0	0	0	0	0	0	0	0	0
2011	0	33	0	0		0		0		0	0		0	0	0	0	0	0	0	0	0	0	0	0	0	0	0	0	0	0	0
2007	0	25	0	0		0		0		0	0		0	0	0	0	0	0	0	0	0	0	0	0	0	0	0	0	0	0	0
2009	0	38	0	0		0		0		0	0		0	0	0	0	0	0	0	0	0	0	0	0	0	0	0	0	0	0	0
2009	0	28	0	0		0		0		0	0		0	0	0	0	0	0	0	0	0	0	0	0	0	0	0	0	0	0	0
2009	0	31	0	0		0		0		0	0		0	0	0	0	0	0	0	0	0	0	0	0	0	0	0	0	0	0	0
2010	0	25	0	0		0		0		0	0		0	0	0	0	0	0	0	0	0	0	0	0	0	0	0	0	0	0	0
2011	0	35	0	0		0		0		0	0		0	0	0	0	0	0	0	0	0	0	0	0	0	0	0	0	0	0	0
2007	0	29	0	0		0		0		0	0		0	0	0	0	0	0	0	0	0	0	0	0	0	0	0	0	0	0	0
2009	0	37	0	0		0		0		0	0		0	0	0	0	0	0	0	0	0	0	0	0	0	0	0	0	0	0	0
2011	0	35	0	0		0		0		0	0		0	0	0	0	0	0	0	0	0	0	0	0	0	0	0	0	0	0	0
2012	0	34	0	0		0		0		0	0		0	0	0	0	0	0	0	0	0	0	0	0	0	0	0	0	0	0	0
2011	0	33	0	0		0		0		0	0		0	0	0	0	0	0	0	0	0	0	0	0	0	0	0	0	0	0	0
2011	0	21	0	0		0		0		0	0		0	0	0	0	0	0	0	0	0	0	0	0	0	0	0	0	0	0	0
2012	0	37	0	0		0		0		0	0		0	0	0	0	0	0	0	0	0	0	0	0	0	0	0	0	0	0	0
2008	0	29	0	0		0		0		0	0		0	0	0	0	0	0	0	0	0	0	0	0	0	0	0	0	0	0	0
2011	0	35	0	0		0		0		0	0		0	0	0	0	0	0	0	0	0	0	0	0	0	0	0	0	0	0	0
2012	0	40	0	0		0		0		0	0		0	0	0	0	0	0	0	0	0	0	0	0	0	0	0	0	0	0	0
2011	0	30	0	0		0		0		0	0		0	0	0	0	0	0	0	0	0	0	0	0	0	0	0	0	0	0	0
2010	0	35	0	0		0		0		0	0		0	0	0	0	0	0	0	0	0	0	0	0	0	0	0	0	0	0	0
2012	0	28	0	0		0		0		0	0		0	0	0	0	0	0	0	0	0	0	0	0	0	0	0	0	0	0	0
2009	0	40	0	0		0		0		0	0		0	0	0	0	0	0	0	0	0	0	0	0	0	0	0	0	0	0	0
2012	0	25	0	0		0		0		0	0		0	0	0	0	0	0	0	0	0	0	0	0	0	0	0	0	0	0	0
2011	0	36	0	0		0		0		0	0		0	0	0	0	0	0	0	0	0	0	0	0	0	0	0	0	0	0	0
2010	0	39	0	0		0		0		0	0		0	0	0	0	0	0	0	0	0	0	0	0	0	0	0	0	0	0	0
2011	0	28	0	0		0		0		0	0		0	0	0	0	0	0	0	0	0	0	0	0	0	0	0	0	0	0	0
2011	0	39	0	0		0		0		0	0		0	0	0	0	0	0	0	0	0	0	0	0	0	0	0	0	0	0	0
2011	0	37	0	0		0		0		0	0		0	0	0	0	0	0	0	0	0	0	0	0	0	0	0	0	0	0	0
2010	0	26	0	0		0		0		0	0		0	0	0	0	0	0	0	0	0	0	0	0	0	0	0	0	0	0	0
2010	0	39	0	0		0		0		0	0		0	0	0	0	0	0	0	0	0	0	0	0	0	0	0	0	0	0	0
2012	0	39	0	0		0		0		0	0		0	0	0	0	0	0	0	0	0	0	0	0	0	0	0	0	0	0	0
2010	0	39	0	0		0		0		0	0		0	0	0	0	0	0	0	0	0	0	0	0	0	0	0	0	0	0	0
2009	0	40	0	0		0		0		0	0		0	0	0	0	0	0	0	0	0	0	0	0	0	0	0	0	0	0	0
2012	0	24	0	0		0		0		0	0		0	0	0	0	0	0	0	0	0	0	0	0	0	0	0	0	0	0	0
2010	0	40	0	0		0		0		0	0		0	0	0	0	0	0	0	0	0	0	0	0	0	0	0	0	0	0	0
2010	0	30	0	0		0		0		0	0		0	0	0	0	0	0	0	0	0	0	0	0	0	0	0	0	0	0	0
2009	0	37	0	0		0		0		0	0		0	0	0	0	0	0	0	0	0	0	0	0	0	0	0	0	0	0	0
2011	0	23	0	0		0		0		0	0		0	0	0	0	0	0	0	0	0	0	0	0	0	0	0	0	0	0	0
2011	0	20	0	0		0		0		0	0		0	0	0	0	0	0	0	0	0	0	0	0	0	0	0	0	0	0	0
2011	0	36	0	0		0		0		0	0		0	0	0	0	0	0	0	0	0	0	0	0	0	0	0	0	0	0	0
2008	0	30	0	0		0		0		0	0		0	0	0	0	0	0	0	0	0	0	0	0	0	0	0	0	0	0	0
2011	0	32	0	0		0		0		0	0		0	0	0	0	0	0	0	0	0	0	0	0	0	0	0	0	0	0	0
2008	0	29	0	0		0		0		0	0		0	0	0	0	0	0	0	0	0	0	0	0	0	0	0	0	0	0	0
2011	0	25	0	0		0		0		0	0		0	0	0	0	0	0	0	0	0	0	0	0	0	0	0	0	0	0	0
2011	0	16	0	0		0		0		0	0		0	0	0	0	0	0	0	0	0	0	0	0	0	0	0	0	0	0	0
2007	0	29	0	0		0		0		0	0		0	0	0	0	0	0	0	0	0	0	0	0	0	0	0	0	0	0	0
2012	0	32	0	0		0		0		0	0		0	0	0	0	0	0	0	0	0	0	0	0	0	0	0	0	0	0	0
2009	0	31	0	0		0		0		0	0		0	0	0	0	0	0	0	0	0	0	0	0	0	0	0	0	0	0	0
2011	0	33	0	0		0		0		0	0		0	0	0	0	0	0	0	0	0	0	0	0	0	0	0	0	0	0	0
2010	0	22	0	0		0		0		0	0		0	0	0	0	0	0	0	0	0	0	0	0	0	0	0	0	0	0	0
2011	0	38	0	0		0		0		0	0		0	0	0	0	0	0	0	0	0	0	0	0	0	0	0	0	0	0	0
2010	0	20	0	0		0		0		0	0		0	0	0	0	0	0	0	0	0	0	0	0	0	0	0	0	0	0	0
2007	0	26	0	0		0		0		0	0		0	0	0	0	0	0	0	0	0	0	0	0	0	0	0	0	0	0	0
2009	0	32	0	0		0		0		0	0		0	0	0	0	0	0	0	0	0	0	0	0	0	0	0	0	0	0	0
2012	0	32	0	0		0		0		0	0		0	0	0	0	0	0	0	0	0	0	0	0	0	0	0	0	0	0	0
2010	0	30	0	0		0		0		0	0		0	0	0	0	0	0	0	0	0	0	0	0	0	0	0	0	0	0	0
2010	0	32	0	0		0		0		0	0		0	0	0	0	0	0	0	0	0	0	0	0	0	0	0	0	0	0	0
2010	0	36	0	0		0		0		0	0		0	0	0	0	0	0	0	0	0	0	0	0	0	0	0	0	0	0	0
2009	0	38	0	0		0		0		0	0		0	0	0	0	0	0	0	0	0	0	0	0	0	0	0	0	0	0	0
2008	0	36	0	0		0		0		0	0		0	0	0	0	0	0	0	0	0	0	0	0	0	0	0	0	0	0	0
2012	0	22	0	0		0		0		0	0		0	0	0	0	0	0	0	0	0	0	0	0	0	0	0	0	0	0	0
2007	0	36	0	0		0		0		0	0		0	0	0	0	0	0	0	0	0	0	0	0	0	0	0	0	0	0	0
2010	0	39	0	0		0		0		0	0		0	0	0	0	0	0	0	0	0	0	0	0	0	0	0	0	0	0	0
2009	0	30	0	0		0		0		0	0		0	0	0	0	0	0	0	0	0	0	0	0	0	0	0	0	0	0	0
2009	0	32	0	0		0		0		0	0		0	0	0	0	0	0	0	0	0	0	0	0	0	0	0	0	0	0	0
2009	0	35	0	0		0		0		0	0		0	0	0	0	0	0	0	0	0	0	0	0	0	0	0	0	0	0	0
2009	0	37	0	0		0		0		0	0		0	0	0	0	0	0	0	0	0	0	0	0	0	0	0	0	0	0	0
2011	0	29	0	0		0		0		0	0		0	0	0	0	0	0	0	0	0	0	0	0	0	0	0	0	0	0	0
2009	0	35	0	0		0		0		0	0		0	0	0	0	0	0	0	0	0	0	0	0	0	0	0	0	0	0	0
2008	0	36	0	0		0		0		0	0		0	0	0	0	0	0	0	0	0	0	0	0	0	0	0	0	0	0	0
2010	0	27	0	0		0		0		0	0		0	0	0	0	0	0	0	0	0	0	0	0	0	0	0	0	0	0	0
2010	0	33	0	0		0		0		0	0		0	0	0	0	0	0	0	0	0	0	0	0	0	0	0	0	0	0	0
2011	0	38	0	0		0		0		0	0		0	0	0	0	0	0	0	0	0	0	0	0	0	0	0	0	0	0	0
2010	0	29	0	0		0		0		0	0		0	0	0	0	0	0	0	0	0	0	0	0	0	0	0	0	0	0	0
2008	0	37	0	0		0		0		0	0		0	0	0	0	0	0	0	0	0	0	0	0	0	0	0	0	0	0	0
2009	0	29	0	0		0		0		0	0		0	0	0	0	0	0	0	0	0	0	0	0	0	0	0	0	0	0	0
2011	0	30	0	0		0		0		0	0		0	0	0	0	0	0	0	0	0	0	0	0	0	0	0	0	0	0	0
2007	0	40	0	0		0		0		0	0		0	0	0	0	0	0	0	0	0	0	0	0	0	0	0	0	0	0	0
2008	0	40	0	0		0		0		0	0		0	0	0	0	0	0	0	0	0	0	0	0	0	0	0	0	0	0	0
2009	0	37	0	0		0		0		0	0		0	0	0	0	0	0	0	0	0	0	0	0	0	0	0	0	0	0	0
2012	0	40	0	0		0		0		0	0		0	0	0	0	0	0	0	0	0	0	0	0	0	0	0	0	0	0	0
2010	0	39	0	0		0		0		0	0		0	0	0	0	0	0	0	0	0	0	0	0	0	0	0	0	0	0	0
2011	0	31	0	0		0		0		0	0		0	0	0	0	0	0	0	0	0	0	0	0	0	0	0	0	0	0	0
2008	0	34	0	0		0		0		0	0		0	0	0	0	0	0	0	0	0	0	0	0	0	0	0	0	0	0	0
2011	0	26	0	0		0		0		0	0		0	0	0	0	0	0	0	0	0	0	0	0	0	0	0	0	0	0	0
2012	0	39	0	0		0		0		0	0		0	0	0	0	0	0	0	0	0	0	0	0	0	0	0	0	0	0	0
2011	0	33	0	0		0		0		0	0		0	0	0	0	0	0	0	0	0	0	0	0	0	0	0	0	0	0	0
2008	0	25	0	0		0		0		0	0		0	0	0	0	0	0	0	0	0	0	0	0	0	0	0	0	0	0	0
2011	0	32	0	0		0		0		0	0		0	0	0	0	0	0	0	0	0	0	0	0	0	0	0	0	0	0	0
2009	0	34	0	0		0		0		0	0		0	0	0	0	0	0	0	0	0	0	0	0	0	0	0	0	0	0	0
2012	0	32	0	0		0		0		0	0		0	0	0	0	0	0	0	0	0	0	0	0	0	0	0	0	0	0	0
2011	0	32	0	0		0		0		0	0		0	0	0	0	0	0	0	0	0	0	0	0	0	0	0	0	0	0	0
2011	0	35	0	0		0		0		0	0		0	0	0	0	0	0	0	0	0	0	0	0	0	0	0	0	0	0	0
2011	0	33	0	0		0		0		0	0		0	0	0	0	0	0	0	0	0	0	0	0	0	0	0	0	0	0	0
2007	0	28	0	0		0		0		0	0		0	0	0	0	0	0	0	0	0	0	0	0	0	0	0	0	0	0	0
2009	0	40	0	0		0		0		0	0		0	0	0	0	0	0	0	0	0	0	0	0	0	0	0	0	0	0	0
2008	0	30	0	0		0		0		0	0		0	0	0	0	0	0	0	0	0	0	0	0	0	0	0	0	0	0	0
2007	0	40	0	0		0		0		0	0		0	0	0	0	0	0	0	0	0	0	0	0	0	0	0	0	0	0	0
2011	0	26	0	0		0		0		0	0		0	0	0	0	0	0	0	0	0	0	0	0	0	0	0	0	0	0	0
2012	0	15	0	0		0		0		0	0		0	0	0	0	0	0	0	0	0	0	0	0	0	0	0	0	0	0	0
2011	0	38	0	0		0		0		0	0		0	0	0	0	0	0	0	0	0	0	0	0	0	0	0	0	0	0	0
2009	0	33	0	0		0		0		0	0		0	0	0	0	0	0	0	0	0	0	0	0	0	0	0	0	0	0	0
2010	0	35	0	0		0		0		0	0		0	0	0	0	0	0	0	0	0	0	0	0	0	0	0	0	0	0	0
2008	0	30	0	0		0		0		0	0		0	0	0	0	0	0	0	0	0	0	0	0	0	0	0	0	0	0	0
2007	0	30	0	0		0		0		0	0		0	0	0	0	0	0	0	0	0	0	0	0	0	0	0	0	0	0	0
2008	0	28	0	0		0		0		0	0		0	0	0	0	0	0	0	0	0	0	0	0	0	0	0	0	0	0	0
2007	0	24	0	0		0		0		0	0		0	0	0	0	0	0	0	0	0	0	0	0	0	0	0	0	0	0	0
2010	0	30	0	0		0		0		0	0		0	0	0	0	0	0	0	0	0	0	0	0	0	0	0	0	0	0	0
2007	0	30	0	0		0		0		0	0		0	0	0	0	0	0	0	0	0	0	0	0	0	0	0	0	0	0	0
2012	0	39	0	0		0		0		0	0		0	0	0	0	0	0	0	0	0	0	0	0	0	0	0	0	0	0	0
2010	0	37	0	0		0		0		0	0		0	0	0	0	0	0	0	0	0	0	0	0	0	0	0	0	0	0	0
2011	0	19	0	0		0		0		0	0		0	0	0	0	0	0	0	0	0	0	0	0	0	0	0	0	0	0	0
2008	0	37	0	0		0		0		0	0		0	0	0	0	0	0	0	0	0	0	0	0	0	0	0	0	0	0	0
2011	0	30	0	0		0		0		0	0		0	0	0	0	0	0	0	0	0	0	0	0	0	0	0	0	0	0	0
2011	0	30	0	0		0		0		0	0		0	0	0	0	0	0	0	0	0	0	0	0	0	0	0	0	0	0	0
2010	0	29	0	0		0		0		0	0		0	0	0	0	0	0	0	0	0	0	0	0	0	0	0	0	0	0	0
2012	0	30	0	0		0		0		0	0		0	0	0	0	0	0	0	0	0	0	0	0	0	0	0	0	0	0	0
2008	0	30	0	0		0		0		0	0		0	0	0	0	0	0	0	0	0	0	0	0	0	0	0	0	0	0	0
2011	0	35	0	0		0		0		0	0		0	0	0	0	0	0	0	0	0	0	0	0	0	0	0	0	0	0	0
2009	0	39	0	0		0		0		0	0		0	0	0	0	0	0	0	0	0	0	0	0	0	0	0	0	0	0	0
2008	0	25	0	0		0		0		0	0		0	0	0	0	0	0	0	0	0	0	0	0	0	0	0	0	0	0	0
2008	0	32	0	0		0		0		0	0		0	0	0	0	0	0	0	0	0	0	0	0	0	0	0	0	0	0	0
2008	0	37	0	0		0		0		0	0		0	0	0	0	0	0	0	0	0	0	0	0	0	0	0	0	0	0	0
2009	0	29	0	0		0		0		0	0		0	0	0	0	0	0	0	0	0	0	0	0	0	0	0	0	0	0	0
2007	0	37	0	0		0		0		0	0		0	0	0	0	0	0	0	0	0	0	0	0	0	0	0	0	0	0	0
2010	0	34	0	0		0		0		0	0		0	0	0	0	0	0	0	0	0	0	0	0	0	0	0	0	0	0	0
2008	0	36	0	0		0		0		0	0		0	0	0	0	0	0	0	0	0	0	0	0	0	0	0	0	0	0	0
2011	0	34	0	0		0		0		0	0		0	0	0	0	0	0	0	0	0	0	0	0	0	0	0	0	0	0	0
2008	0	35	0	0		0		0		0	0		0	0	0	0	0	0	0	0	0	0	0	0	0	0	0	0	0	0	0
2010	0	38	0	0		0		0		0	0		0	0	0	0	0	0	0	0	0	0	0	0	0	0	0	0	0	0	0
2010	0	30	0	0		0		0		0	0		0	0	0	0	0	0	0	0	0	0	0	0	0	0	0	0	0	0	0
2011	0	34	0	0		0		0		0	0		0	0	0	0	0	0	0	0	0	0	0	0	0	0	0	0	0	0	0
2011	0	32	0	0		0		0		0	0		0	0	0	0	0	0	0	0	0	0	0	0	0	0	0	0	0	0	0
2009	0	28	0	0		0		0		0	0		0	0	0	0	0	0	0	0	0	0	0	0	0	0	0	0	0	0	0
2011	0	36	0	0		0		0		0	0		0	0	0	0	0	0	0	0	0	0	0	0	0	0	0	0	0	0	0
2010	0	26	0	0		0		0		0	0		0	0	0	0	0	0	0	0	0	0	0	0	0	0	0	0	0	0	0
2012	0	35	0	0		0		0		0	0		0	0	0	0	0	0	0	0	0	0	0	0	0	0	0	0	0	0	0
2011	0	26	0	0		0		0		0	0		0	0	0	0	0	0	0	0	0	0	0	0	0	0	0	0	0	0	0
2008	0	12	0	0		0		0		0	0		0	0	0	0	0	0	0	0	0	0	0	0	0	0	0	0	0	0	0
2009	0	29	0	0		0		0		0	0		0	0	0	0	0	0	0	0	0	0	0	0	0	0	0	0	0	0	0
2012	0	23	0	0		0		0		0	0		0	0	0	0	0	0	0	0	0	0	0	0	0	0	0	0	0	0	0
2010	0	32	0	0		0		0		0	0		0	0	0	0	0	0	0	0	0	0	0	0	0	0	0	0	0	0	0
2011	0	34	0	0		0		0		0	0		0	0	0	0	0	0	0	0	0	0	0	0	0	0	0	0	0	0	0
2007	0	32	0	0		0		0		0	0		0	0	0	0	0	0	0	0	0	0	0	0	0	0	0	0	0	0	0
2010	0	36	0	0		0		0		0	0		0	0	0	0	0	0	0	0	0	0	0	0	0	0	0	0	0	0	0
2010	0	33	0	0		0		0		0	0		0	0	0	0	0	0	0	0	0	0	0	0	0	0	0	0	0	0	0
2011	0	37	0	0		0		0		0	0		0	0	0	0	0	0	0	0	0	0	0	0	0	0	0	0	0	0	0
2012	0	28	0	0		0		0		0	0		0	0	0	0	0	0	0	0	0	0	0	0	0	0	0	0	0	0	0
2009	0	28	0	0		0		0		0	0		0	0	0	0	0	0	0	0	0	0	0	0	0	0	0	0	0	0	0
2012	0	39	0	0		0		0		0	0		0	0	0	0	0	0	0	0	0	0	0	0	0	0	0	0	0	0	0
2009	0	39	0	0		0		0		0	0		0	0	0	0	0	0	0	0	0	0	0	0	0	0	0	0	0	0	0
2011	0	30	0	0		0		0		0	0		0	0	0	0	0	0	0	0	0	0	0	0	0	0	0	0	0	0	0
2010	0	37	0	0		0		0		0	0		0	0	0	0	0	0	0	0	0	0	0	0	0	0	0	0	0	0	0
2008	0	34	0	0		0		0		0	0		0	0	0	0	0	0	0	0	0	0	0	0	0	0	0	0	0	0	0
2009	0	35	0	0		0		0		0	0		0	0	0	0	0	0	0	0	0	0	0	0	0	0	0	0	0	0	0
2011	0	26	0	0		0		0		0	0		0	0	0	0	0	0	0	0	0	0	0	0	0	0	0	0	0	0	0
2009	0	28	0	0		0		0		0	0		0	0	0	0	0	0	0	0	0	0	0	0	0	0	0	0	0	0	0
2012	0	16	0	0		0		0		0	0		0	0	0	0	0	0	0	0	0	0	0	0	0	0	0	0	0	0	0
2011	0	26	0	0		0		0		0	0		0	0	0	0	0	0	0	0	0	0	0	0	0	0	0	0	0	0	0
2012	0	37	0	0		0		0		0	0		0	0	0	0	0	0	0	0	0	0	0	0	0	0	0	0	0	0	0
2012	0	29	0	0		0		0		0	0		0	0	0	0	0	0	0	0	0	0	0	0	0	0	0	0	0	0	0
2010	0	22	0	0		0		0		0	0		0	0	0	0	0	0	0	0	0	0	0	0	0	0	0	0	0	0	0
2008	0	31	0	0		0		0		0	0		0	0	0	0	0	0	0	0	0	0	0	0	0	0	0	0	0	0	0
2012	0	36	0	0		0		0		0	0		0	0	0	0	0	0	0	0	0	0	0	0	0	0	0	0	0	0	0
2009	0	28	0	0		0		0		0	0		0	0	0	0	0	0	0	0	0	0	0	0	0	0	0	0	0	0	0
2010	0	36	0	0		0		0		0	0		0	0	0	0	0	0	0	0	0	0	0	0	0	0	0	0	0	0	0
2011	0	38	0	0		0		0		0	0		0	0	0	0	0	0	0	0	0	0	0	0	0	0	0	0	0	0	0
2009	0	40	0	0		0		0		0	0		0	0	0	0	0	0	0	0	0	0	0	0	0	0	0	0	0	0	0
2009	0	34	0	0		0		0		0	0		0	0	0	0	0	0	0	0	0	0	0	0	0	0	0	0	0	0	0
2010	0	36	0	0		0		0		0	0		0	0	0	0	0	0	0	0	0	0	0	0	0	0	0	0	0	0	0
2010	0	40	0	0		0		0		0	0		0	0	0	0	0	0	0	0	0	0	0	0	0	0	0	0	0	0	0
2008	0	36	0	0		0		0		0	0		0	0	0	0	0	0	0	0	0	0	0	0	0	0	0	0	0	0	0
2010	0	25	0	0		0		0		0	0		0	0	0	0	0	0	0	0	0	0	0	0	0	0	0	0	0	0	0
2008	0	32	0	0		0		0		0	0		0	0	0	0	0	0	0	0	0	0	0	0	0	0	0	0	0	0	0
2008	0	39	0	0		0		0		0	0		0	0	0	0	0	0	0	0	0	0	0	0	0	0	0	0	0	0	0
2010	0	30	0	0		0		0		0	0		0	0	0	0	0	0	0	0	0	0	0	0	0	0	0	0	0	0	0
2009	0	40	0	0		0		0		0	0		0	0	0	0	0	0	0	0	0	0	0	0	0	0	0	0	0	0	0
2007	0	15	0	0		0		0		0	0		0	0	0	0	0	0	0	0	0	0	0	0	0	0	0	0	0	0	0
2010	0	37	0	0		0		0		0	0		0	0	0	0	0	0	0	0	0	0	0	0	0	0	0	0	0	0	0
2009	0	39	0	0		0		0		0	0		0	0	0	0	0	0	0	0	0	0	0	0	0	0	0	0	0	0	0
2010	0	25	0	0		0		0		0	0		0	0	0	0	0	0	0	0	0	0	0	0	0	0	0	0	0	0	0
2010	0	37	0	0		0		0		0	0		0	0	0	0	0	0	0	0	0	0	0	0	0	0	0	0	0	0	0
2009	0	34	0	0		0		0		0	0		0	0	0	0	0	0	0	0	0	0	0	0	0	0	0	0	0	0	0
2009	0	38	0	0		0		0		0	0		0	0	0	0	0	0	0	0	0	0	0	0	0	0	0	0	0	0	0
2011	0	30	0	0		0		0		0	0		0	0	0	0	0	0	0	0	0	0	0	0	0	0	0	0	0	0	0
2009	0	40	0	0		0		0		0	0		0	0	0	0	0	0	0	0	0	0	0	0	0	0	0	0	0	0	0
2011	0	27	0	0		0		0		0	0		0	0	0	0	0	0	0	0	0	0	0	0	0	0	0	0	0	0	0
2008	0	36	0	0		0		0		0	0		0	0	0	0	0	0	0	0	0	0	0	0	0	0	0	0	0	0	0
2011	0	26	0	0		0		0		0	0		0	0	0	0	0	0	0	0	0	0	0	0	0	0	0	0	0	0	0
2012	0	30	0	0		0		0		0	0		0	0	0	0	0	0	0	0	0	0	0	0	0	0	0	0	0	0	0
2009	0	31	0	0		0		0		0	0		0	0	0	0	0	0	0	0	0	0	0	0	0	0	0	0	0	0	0
2009	0	38	0	0		0		0		0	0		0	0	0	0	0	0	0	0	0	0	0	0	0	0	0	0	0	0	0
2008	0	37	0	0		0		0		0	0		0	0	0	0	0	0	0	0	0	0	0	0	0	0	0	0	0	0	0
2010	0	39	0	0		0		0		0	0		0	0	0	0	0	0	0	0	0	0	0	0	0	0	0	0	0	0	0
2009	0	38	0	0		0		0		0	0		0	0	0	0	0	0	0	0	0	0	0	0	0	0	0	0	0	0	0
2011	0	28	0	0		0		0		0	0		0	0	0	0	0	0	0	0	0	0	0	0	0	0	0	0	0	0	0
2010	0	29	0	0		0		0		0	0		0	0	0	0	0	0	0	0	0	0	0	0	0	0	0	0	0	0	0
2009	0	28	0	0		0		0		0	0		0	0	0	0	0	0	0	0	0	0	0	0	0	0	0	0	0	0	0
2008	0	21	0	0		0		0		0	0		0	0	0	0	0	0	0	0	0	0	0	0	0	0	0	0	0	0	0
2010	0	33	0	0		0		0		0	0		0	0	0	0	0	0	0	0	0	0	0	0	0	0	0	0	0	0	0
2012	0	39	0	0		0		0		0	0		0	0	0	0	0	0	0	0	0	0	0	0	0	0	0	0	0	0	0
2012	0	27	0	0		0		0		0	0		0	0	0	0	0	0	0	0	0	0	0	0	0	0	0	0	0	0	0
2009	0	39	0	0		0		0		0	0		0	0	0	0	0	0	0	0	0	0	0	0	0	0	0	0	0	0	0
2012	0	39	0	0		0		0		0	0		0	0	0	0	0	0	0	0	0	0	0	0	0	0	0	0	0	0	0
2007	0	34	0	0		0		0		0	0		0	0	0	0	0	0	0	0	0	0	0	0	0	0	0	0	0	0	0
2012	0	34	0	0		0		0		0	0		0	0	0	0	0	0	0	0	0	0	0	0	0	0	0	0	0	0	0
2010	0	21	0	0		0		0		0	0		0	0	0	0	0	0	0	0	0	0	0	0	0	0	0	0	0	0	0
2010	0	39	0	0		0		0		0	0		0	0	0	0	0	0	0	0	0	0	0	0	0	0	0	0	0	0	0
2012	0	36	0	0		0		0		0	0		0	0	0	0	0	0	0	0	0	0	0	0	0	0	0	0	0	0	0
2008	0	37	0	0		0		0		0	0		0	0	0	0	0	0	0	0	0	0	0	0	0	0	0	0	0	0	0
2011	0	29	0	0		0		0		0	0		0	0	0	0	0	0	0	0	0	0	0	0	0	0	0	0	0	0	0
2009	0	30	0	0		0		0		0	0		0	0	0	0	0	0	0	0	0	0	0	0	0	0	0	0	0	0	0
2010	0	23	0	0		0		0		0	0		0	0	0	0	0	0	0	0	0	0	0	0	0	0	0	0	0	0	0
2008	0	34	0	0		0		0		0	0		0	0	0	0	0	0	0	0	0	0	0	0	0	0	0	0	0	0	0
2008	0	25	0	0		0		0		0	0		0	0	0	0	0	0	0	0	0	0	0	0	0	0	0	0	0	0	0
2012	0	38	0	0		0		0		0	0		0	0	0	0	0	0	0	0	0	0	0	0	0	0	0	0	0	0	0
2010	0	35	0	0		0		0		0	0		0	0	0	0	0	0	0	0	0	0	0	0	0	0	0	0	0	0	0
2010	0	35	0	0		0		0		0	0		0	0	0	0	0	0	0	0	0	0	0	0	0	0	0	0	0	0	0
2010	0	39	0	0		0		0		0	0		0	0	0	0	0	0	0	0	0	0	0	0	0	0	0	0	0	0	0
2008	0	29	0	0		0		0		0	0		0	0	0	0	0	0	0	0	0	0	0	0	0	0	0	0	0	0	0
2012	0	38	0	0		0		0		0	0		0	0	0	0	0	0	0	0	0	0	0	0	0	0	0	0	0	0	0
2007	0	37	0	0		0		0		0	0		0	0	0	0	0	0	0	0	0	0	0	0	0	0	0	0	0	0	0
2008	0	30	0	0		0		0		0	0		0	0	0	0	0	0	0	0	0	0	0	0	0	0	0	0	0	0	0
2009	0	29	0	0		0		0		0	0		0	0	0	0	0	0	0	0	0	0	0	0	0	0	0	0	0	0	0
2012	0	36	0	0		0		0		0	0		0	0	0	0	0	0	0	0	0	0	0	0	0	0	0	0	0	0	0
2010	0	20	0	0		0		0		0	0		0	0	0	0	0	0	0	0	0	0	0	0	0	0	0	0	0	0	0
2010	0	36	0	0		0		0		0	0		0	0	0	0	0	0	0	0	0	0	0	0	0	0	0	0	0	0	0
2008	0	33	0	0		0		0		0	0		0	0	0	0	0	0	0	0	0	0	0	0	0	0	0	0	0	0	0
2007	0	38	0	0		0		0		0	0		0	0	0	0	0	0	0	0	0	0	0	0	0	0	0	0	0	0	0
2010	0	16	0	0		0		0		0	0		0	0	0	0	0	0	0	0	0	0	0	0	0	0	0	0	0	0	0
2008	0	40	0	0		0		0		0	0		0	0	0	0	0	0	0	0	0	0	0	0	0	0	0	0	0	0	0
2008	0	33	0	0		0		0		0	0		0	0	0	0	0	0	0	0	0	0	0	0	0	0	0	0	0	0	0
2012	0	30	0	0		0		0		0	0		0	0	0	0	0	0	0	0	0	0	0	0	0	0	0	0	0	0	0
2010	0	36	0	0		0		0		0	0		0	0	0	0	0	0	0	0	0	0	0	0	0	0	0	0	0	0	0
2008	0	32	0	0		0		0		0	0		0	0	0	0	0	0	0	0	0	0	0	0	0	0	0	0	0	0	0
2007	0	26	0	0		0		0		0	0		0	0	0	0	0	0	0	0	0	0	0	0	0	0	0	0	0	0	0
2011	0	39	0	0		0		0		0	0		0	0	0	0	0	0	0	0	0	0	0	0	0	0	0	0	0	0	0
2009	0	27	0	0		0		0		0	0		0	0	0	0	0	0	0	0	0	0	0	0	0	0	0	0	0	0	0
2010	0	35	0	0		0		0		0	0		0	0	0	0	0	0	0	0	0	0	0	0	0	0	0	0	0	0	0
2011	0	23	0	0		0		0		0	0		0	0	0	0	0	0	0	0	0	0	0	0	0	0	0	0	0	0	0
2010	0	31	0	0		0		0		0	0		0	0	0	0	0	0	0	0	0	0	0	0	0	0	0	0	0	0	0
2008	0	15	0	0		0		0		0	0		0	0	0	0	0	0	0	0	0	0	0	0	0	0	0	0	0	0	0
2008	0	26	0	0		0		0		0	0		0	0	0	0	0	0	0	0	0	0	0	0	0	0	0	0	0	0	0
2008	0	30	0	0		0		0		0	0		0	0	0	0	0	0	0	0	0	0	0	0	0	0	0	0	0	0	0
2011	0	27	0	0		0		0		0	0		0	0	0	0	0	0	0	0	0	0	0	0	0	0	0	0	0	0	0
2010	0	35	0	0		0		0		0	0		0	0	0	0	0	0	0	0	0	0	0	0	0	0	0	0	0	0	0
2009	0	38	0	0		0		0		0	0		0	0	0	0	0	0	0	0	0	0	0	0	0	0	0	0	0	0	0
2007	0	40	0	0		0		0		0	0		0	0	0	0	0	0	0	0	0	0	0	0	0	0	0	0	0	0	0
2008	0	40	0	0		0		0		0	0		0	0	0	0	0	0	0	0	0	0	0	0	0	0	0	0	0	0	0
2012	0	27	0	0		0		0		0	0		0	0	0	0	0	0	0	0	0	0	0	0	0	0	0	0	0	0	0
2008	0	40	0	0		0		0		0	0		0	0	0	0	0	0	0	0	0	0	0	0	0	0	0	0	0	0	0
2012	0	33	0	0		0		0		0	0		0	0	0	0	0	0	0	0	0	0	0	0	0	0	0	0	0	0	0
2010	0	30	0	0		0		0		0	0		0	0	0	0	0	0	0	0	0	0	0	0	0	0	0	0	0	0	0
2012	0	30	0	0		0		0		0	0		0	0	0	0	0	0	0	0	0	0	0	0	0	0	0	0	0	0	0
2009	0	26	0	0		0		0		0	0		0	0	0	0	0	0	0	0	0	0	0	0	0	0	0	0	0	0	0
2008	0	40	0	0		0		0		0	0		0	0	0	0	0	0	0	0	0	0	0	0	0	0	0	0	0	0	0
2009	0	40	0	0		0		0		0	0		0	0	0	0	0	0	0	0	0	0	0	0	0	0	0	0	0	0	0
2012	0	40	0	0		0		0		0	0		0	0	0	0	0	0	0	0	0	0	0	0	0	0	0	0	0	0	0
2012	0	37	0	0		0		0		0	0		0	0	0	0	0	0	0	0	0	0	0	0	0	0	0	0	0	0	0
2007	0	15	0	0		0		0		0	0		0	0	0	0	0	0	0	0	0	0	0	0	0	0	0	0	0	0	0
2009	0	28	0	0		0		0		0	0		0	0	0	0	0	0	0	0	0	0	0	0	0	0	0	0	0	0	0
2012	0	34	0	0		0		0		0	0		0	0	0	0	0	0	0	0	0	0	0	0	0	0	0	0	0	0	0
2011	0	19	0	0		0		0		0	0		0	0	0	0	0	0	0	0	0	0	0	0	0	0	0	0	0	0	0
2007	0	39	0	0		0		0		0	0		0	0	0	0	0	0	0	0	0	0	0	0	0	0	0	0	0	0	0
2010	0	35	0	0		0		0		0	0		0	0	0	0	0	0	0	0	0	0	0	0	0	0	0	0	0	0	0
2011	0	25	0	0		0		0		0	0		0	0	0	0	0	0	0	0	0	0	0	0	0	0	0	0	0	0	0
2008	0	35	0	0		0		0		0	0		0	0	0	0	0	0	0	0	0	0	0	0	0	0	0	0	0	0	0
2009	0	34	0	0		0		0		0	0		0	0	0	0	0	0	0	0	0	0	0	0	0	0	0	0	0	0	0
2011	0	35	0	0		0		0		0	0		0	0	0	0	0	0	0	0	0	0	0	0	0	0	0	0	0	0	0
2011	0	19	0	0		0		0		0	0		0	0	0	0	0	0	0	0	0	0	0	0	0	0	0	0	0	0	0
2007	0	40	0	0		0		0		0	0		0	0	0	0	0	0	0	0	0	0	0	0	0	0	0	0	0	0	0
2010	0	32	0	0		0		0		0	0		0	0	0	0	0	0	0	0	0	0	0	0	0	0	0	0	0	0	0
2012	0	18	0	0		0		0		0	0		0	0	0	0	0	0	0	0	0	0	0	0	0	0	0	0	0	0	0
2009	0	34	0	0		0		0		0	0		0	0	0	0	0	0	0	0	0	0	0	0	0	0	0	0	0	0	0
2009	0	40	0	0		0		0		0	0		0	0	0	0	0	0	0	0	0	0	0	0	0	0	0	0	0	0	0
2009	0	24	0	0		0		0		0	0		0	0	0	0	0	0	0	0	0	0	0	0	0	0	0	0	0	0	0
2009	0	33	0	0		0		0		0	0		0	0	0	0	0	0	0	0	0	0	0	0	0	0	0	0	0	0	0
2009	0	38	0	0		0		0		0	0		0	0	0	0	0	0	0	0	0	0	0	0	0	0	0	0	0	0	0
2012	0	37	0	0		0		0		0	0		0	0	0	0	0	0	0	0	0	0	0	0	0	0	0	0	0	0	0
2008	0	39	0	0		0		0		0	0		0	0	0	0	0	0	0	0	0	0	0	0	0	0	0	0	0	0	0
2009	0	24	0	0		0		0		0	0		0	0	0	0	0	0	0	0	0	0	0	0	0	0	0	0	0	0	0
2011	0	33	0	0		0		0		0	0		0	0	0	0	0	0	0	0	0	0	0	0	0	0	0	0	0	0	0
2007	0	30	0	0		0		0		0	0		0	0	0	0	0	0	0	0	0	0	0	0	0	0	0	0	0	0	0
2012	0	33	0	0		0		0		0	0		0	0	0	0	0	0	0	0	0	0	0	0	0	0	0	0	0	0	0
2010	0	35	0	0		0		0		0	0		0	0	0	0	0	0	0	0	0	0	0	0	0	0	0	0	0	0	0
2007	0	27	0	0		0		0		0	0		0	0	0	0	0	0	0	0	0	0	0	0	0	0	0	0	0	0	0
2009	0	37	0	0		0		0		0	0		0	0	0	0	0	0	0	0	0	0	0	0	0	0	0	0	0	0	0
2012	0	36	0	0		0		0		0	0		0	0	0	0	0	0	0	0	0	0	0	0	0	0	0	0	0	0	0
2011	0	38	0	0		0		0		0	0		0	0	0	0	0	0	0	0	0	0	0	0	0	0	0	0	0	0	0
2008	0	40	0	0		0		0		0	0		0	0	0	0	0	0	0	0	0	0	0	0	0	0	0	0	0	0	0
2009	0	40	0	0		0		0		0	0		0	0	0	0	0	0	0	0	0	0	0	0	0	0	0	0	0	0	0
2010	0	39	0	0		0		0		0	0		0	0	0	0	0	0	0	0	0	0	0	0	0	0	0	0	0	0	0
2009	0	27	0	0		0		0		0	0		0	0	0	0	0	0	0	0	0	0	0	0	0	0	0	0	0	0	0
2010	0	25	0	0		0		0		0	0		0	0	0	0	0	0	0	0	0	0	0	0	0	0	0	0	0	0	0
2008	0	26	0	0		0		0		0	0		0	0	0	0	0	0	0	0	0	0	0	0	0	0	0	0	0	0	0
2009	0	26	0	0		0		0		0	0		0	0	0	0	0	0	0	0	0	0	0	0	0	0	0	0	0	0	0
2008	0	38	0	0		0		0		0	0		0	0	0	0	0	0	0	0	0	0	0	0	0	0	0	0	0	0	0
2008	0	14	0	0		0		0		0	0		0	0	0	0	0	0	0	0	0	0	0	0	0	0	0	0	0	0	0
2010	0	40	0	0		0		0		0	0		0	0	0	0	0	0	0	0	0	0	0	0	0	0	0	0	0	0	0
2012	0	32	0	0		0		0		0	0		0	0	0	0	0	0	0	0	0	0	0	0	0	0	0	0	0	0	0
2012	0	30	0	0		0		0		0	0		0	0	0	0	0	0	0	0	0	0	0	0	0	0	0	0	0	0	0
2011	0	33	0	0		0		0		0	0		0	0	0	0	0	0	0	0	0	0	0	0	0	0	0	0	0	0	0
2010	0	37	0	0		0		0		0	0		0	0	0	0	0	0	0	0	0	0	0	0	0	0	0	0	0	0	0
2012	0	25	0	0		0		0		0	0		0	0	0	0	0	0	0	0	0	0	0	0	0	0	0	0	0	0	0
2007	0	15	0	0		0		0		0	0		0	0	0	0	0	0	0	0	0	0	0	0	0	0	0	0	0	0	0
2012	0	38	0	0		0		0		0	0		0	0	0	0	0	0	0	0	0	0	0	0	0	0	0	0	0	0	0
2009	0	32	0	0		0		0		0	0		0	0	0	0	0	0	0	0	0	0	0	0	0	0	0	0	0	0	0
2007	0	40	0	0		0		0		0	0		0	0	0	0	0	0	0	0	0	0	0	0	0	0	0	0	0	0	0
2008	0	40	0	0		0		0		0	0		0	0	0	0	0	0	0	0	0	0	0	0	0	0	0	0	0	0	0
2010	0	26	0	0		0		0		0	0		0	0	0	0	0	0	0	0	0	0	0	0	0	0	0	0	0	0	0
2012	0	39	0	0		0		0		0	0		0	0	0	0	0	0	0	0	0	0	0	0	0	0	0	0	0	0	0
2012	0	37	0	0		0		0		0	0		0	0	0	0	0	0	0	0	0	0	0	0	0	0	0	0	0	0	0
2010	0	36	0	0		0		0		0	0		0	0	0	0	0	0	0	0	0	0	0	0	0	0	0	0	0	0	0
2012	0	39	0	0		0		0		0	0		0	0	0	0	0	0	0	0	0	0	0	0	0	0	0	0	0	0	0
2012	0	40	0	0		0		0		0	0		0	0	0	0	0	0	0	0	0	0	0	0	0	0	0	0	0	0	0
2010	0	37	0	0		0		0		0	0		0	0	0	0	0	0	0	0	0	0	0	0	0	0	0	0	0	0	0
2011	0	40	0	0		0		0		0	0		0	0	0	0	0	0	0	0	0	0	0	0	0	0	0	0	0	0	0
2012	0	30	0	0		0		0		0	0		0	0	0	0	0	0	0	0	0	0	0	0	0	0	0	0	0	0	0
2007	0	34	0	0		0		0		0	0		0	0	0	0	0	0	0	0	0	0	0	0	0	0	0	0	0	0	0
2011	0	32	0	0		0		0		0	0		0	0	0	0	0	0	0	0	0	0	0	0	0	0	0	0	0	0	0
2012	0	23	0	0		0		0		0	0		0	0	0	0	0	0	0	0	0	0	0	0	0	0	0	0	0	0	0
2010	0	37	0	0		0		0		0	0		0	0	0	0	0	0	0	0	0	0	0	0	0	0	0	0	0	0	0
2011	0	40	0	0		0		0		0	0		0	0	0	0	0	0	0	0	0	0	0	0	0	0	0	0	0	0	0
2007	0	25	0	0		0		0		0	0		0	0	0	0	0	0	0	0	0	0	0	0	0	0	0	0	0	0	0
2007	0	25	0	0		0		0		0	0		0	0	0	0	0	0	0	0	0	0	0	0	0	0	0	0	0	0	0
2011	0	30	0	0		0		0		0	0		0	0	0	0	0	0	0	0	0	0	0	0	0	0	0	0	0	0	0
2010	0	39	0	0		0		0		0	0		0	0	0	0	0	0	0	0	0	0	0	0	0	0	0	0	0	0	0
2007	0	25	0	0		0		0		0	0		0	0	0	0	0	0	0	0	0	0	0	0	0	0	0	0	0	0	0
2010	0	37	0	0		0		0		0	0		0	0	0	0	0	0	0	0	0	0	0	0	0	0	0	0	0	0	0
2012	0	37	0	0		0		0		0	0		0	0	0	0	0	0	0	0	0	0	0	0	0	0	0	0	0	0	0
2008	0	37	0	0		0		0		0	0		0	0	0	0	0	0	0	0	0	0	0	0	0	0	0	0	0	0	0
2010	0	31	0	0		0		0		0	0		0	0	0	0	0	0	0	0	0	0	0	0	0	0	0	0	0	0	0
2007	0	40	0	0		0		0		0	0		0	0	0	0	0	0	0	0	0	0	0	0	0	0	0	0	0	0	0
2007	0	26	0	0		0		0		0	0		0	0	0	0	0	0	0	0	0	0	0	0	0	0	0	0	0	0	0
2010	0	40	0	0		0		0		0	0		0	0	0	0	0	0	0	0	0	0	0	0	0	0	0	0	0	0	0
2007	0	27	0	0		0		0		0	0		0	0	0	0	0	0	0	0	0	0	0	0	0	0	0	0	0	0	0
2012	0	20	0	0		0		0		0	0		0	0	0	0	0	0	0	0	0	0	0	0	0	0	0	0	0	0	0
2010	0	38	0	0		0		0		0	0		0	0	0	0	0	0	0	0	0	0	0	0	0	0	0	0	0	0	0
2011	0	37	0	0		0		0		0	0		0	0	0	0	0	0	0	0	0	0	0	0	0	0	0	0	0	0	0
2008	0	33	0	0		0		0		0	0		0	0	0	0	0	0	0	0	0	0	0	0	0	0	0	0	0	0	0
2011	0	33	0	0		0		0		0	0		0	0	0	0	0	0	0	0	0	0	0	0	0	0	0	0	0	0	0
2008	0	30	0	0		0		0		0	0		0	0	0	0	0	0	0	0	0	0	0	0	0	0	0	0	0	0	0
2009	0	37	0	0		0		0		0	0		0	0	0	0	0	0	0	0	0	0	0	0	0	0	0	0	0	0	0
2009	0	19	0	0		0		0		0	0		0	0	0	0	0	0	0	0	0	0	0	0	0	0	0	0	0	0	0
2008	0	38	0	0		0		0		0	0		0	0	0	0	0	0	0	0	0	0	0	0	0	0	0	0	0	0	0
2010	0	27	0	0		0		0		0	0		0	0	0	0	0	0	0	0	0	0	0	0	0	0	0	0	0	0	0
2010	0	36	0	0		0		0		0	0		0	0	0	0	0	0	0	0	0	0	0	0	0	0	0	0	0	0	0
2011	0	40	0	0		0		0		0	0		0	0	0	0	0	0	0	0	0	0	0	0	0	0	0	0	0	0	0
2010	0	21	0	0		0		0		0	0		0	0	0	0	0	0	0	0	0	0	0	0	0	0	0	0	0	0	0
2009	0	24	0	0		0		0		0	0		0	0	0	0	0	0	0	0	0	0	0	0	0	0	0	0	0	0	0
2012	0	34	0	0		0		0		0	0		0	0	0	0	0	0	0	0	0	0	0	0	0	0	0	0	0	0	0
2008	0	37	0	0		0		0		0	0		0	0	0	0	0	0	0	0	0	0	0	0	0	0	0	0	0	0	0
2012	0	40	0	0		0		0		0	0		0	0	0	0	0	0	0	0	0	0	0	0	0	0	0	0	0	0	0
2010	0	22	0	0		0		0		0	0		0	0	0	0	0	0	0	0	0	0	0	0	0	0	0	0	0	0	0
2010	0	38	0	0		0		0		0	0		0	0	0	0	0	0	0	0	0	0	0	0	0	0	0	0	0	0	0
2007	0	32	0	0		0		0		0	0		0	0	0	0	0	0	0	0	0	0	0	0	0	0	0	0	0	0	0
2008	0	39	0	0		0		0		0	0		0	0	0	0	0	0	0	0	0	0	0	0	0	0	0	0	0	0	0
2009	0	31	0	0		0		0		0	0		0	0	0	0	0	0	0	0	0	0	0	0	0	0	0	0	0	0	0
2011	0	38	0	0		0		0		0	0		0	0	0	0	0	0	0	0	0	0	0	0	0	0	0	0	0	0	0
2007	0	24	0	0		0		0		0	0		0	0	0	0	0	0	0	0	0	0	0	0	0	0	0	0	0	0	0
2009	0	33	0	0		0		0		0	0		0	0	0	0	0	0	0	0	0	0	0	0	0	0	0	0	0	0	0
2012	0	25	0	0		0		0		0	0		0	0	0	0	0	0	0	0	0	0	0	0	0	0	0	0	0	0	0
2009	0	35	0	0		0		0		0	0		0	0	0	0	0	0	0	0	0	0	0	0	0	0	0	0	0	0	0
2008	0	32	0	0		0		0		0	0		0	0	0	0	0	0	0	0	0	0	0	0	0	0	0	0	0	0	0
2009	0	29	0	0		0		0		0	0		0	0	0	0	0	0	0	0	0	0	0	0	0	0	0	0	0	0	0
2007	0	27	0	0		0		0		0	0		0	0	0	0	0	0	0	0	0	0	0	0	0	0	0	0	0	0	0
2011	0	34	0	0		0		0		0	0		0	0	0	0	0	0	0	0	0	0	0	0	0	0	0	0	0	0	0
2008	0	26	0	0		0		0		0	0		0	0	0	0	0	0	0	0	0	0	0	0	0	0	0	0	0	0	0
2008	0	39	0	0		0		0		0	0		0	0	0	0	0	0	0	0	0	0	0	0	0	0	0	0	0	0	0
2011	0	40	0	0		0		0		0	0		0	0	0	0	0	0	0	0	0	0	0	0	0	0	0	0	0	0	0
2009	0	28	0	0		0		0		0	0		0	0	0	0	0	0	0	0	0	0	0	0	0	0	0	0	0	0	0
2008	0	40	0	0		0		0		0	0		0	0	0	0	0	0	0	0	0	0	0	0	0	0	0	0	0	0	0
2009	0	38	0	0		0		0		0	0		0	0	0	0	0	0	0	0	0	0	0	0	0	0	0	0	0	0	0
2008	0	36	0	0		0		0		0	0		0	0	0	0	0	0	0	0	0	0	0	0	0	0	0	0	0	0	0
2008	0	29	0	0		0		0		0	0		0	0	0	0	0	0	0	0	0	0	0	0	0	0	0	0	0	0	0
2007	0	35	0	0		0		0		0	0		0	0	0	0	0	0	0	0	0	0	0	0	0	0	0	0	0	0	0
2009	0	38	0	0		0		0		0	0		0	0	0	0	0	0	0	0	0	0	0	0	0	0	0	0	0	0	0
2009	0	35	0	0		0		0		0	0		0	0	0	0	0	0	0	0	0	0	0	0	0	0	0	0	0	0	0
2007	0	26	0	0		0		0		0	0		0	0	0	0	0	0	0	0	0	0	0	0	0	0	0	0	0	0	0
2011	0	32	0	0		0		0		0	0		0	0	0	0	0	0	0	0	0	0	0	0	0	0	0	0	0	0	0
2010	0	36	0	0		0		0		0	0		0	0	0	0	0	0	0	0	0	0	0	0	0	0	0	0	0	0	0
2007	0	39	0	0		0		0		0	0		0	0	0	0	0	0	0	0	0	0	0	0	0	0	0	0	0	0	0
2010	0	31	0	0		0		0		0	0		0	0	0	0	0	0	0	0	0	0	0	0	0	0	0	0	0	0	0
2008	0	36	0	0		0		0		0	0		0	0	0	0	0	0	0	0	0	0	0	0	0	0	0	0	0	0	0
2009	0	40	0	0		0		0		0	0		0	0	0	0	0	0	0	0	0	0	0	0	0	0	0	0	0	0	0
2007	0	30	0	0		0		0		0	0		0	0	0	0	0	0	0	0	0	0	0	0	0	0	0	0	0	0	0
2011	0	33	0	0		0		0		0	0		0	0	0	0	0	0	0	0	0	0	0	0	0	0	0	0	0	0	0
2009	0	35	0	0		0		0		0	0		0	0	0	0	0	0	0	0	0	0	0	0	0	0	0	0	0	0	0
2009	0	25	0	0		0		0		0	0		0	0	0	0	0	0	0	0	0	0	0	0	0	0	0	0	0	0	0
2012	0	38	0	0		0		0		0	0		0	0	0	0	0	0	0	0	0	0	0	0	0	0	0	0	0	0	0
2011	0	28	0	0		0		0		0	0		0	0	0	0	0	0	0	0	0	0	0	0	0	0	0	0	0	0	0
2011	0	32	0	0		0		0		0	0		0	0	0	0	0	0	0	0	0	0	0	0	0	0	0	0	0	0	0
2009	0	25	0	0		0		0		0	0		0	0	0	0	0	0	0	0	0	0	0	0	0	0	0	0	0	0	0
2008	0	35	0	0		0		0		0	0		0	0	0	0	0	0	0	0	0	0	0	0	0	0	0	0	0	0	0
2011	0	40	0	0		0		0		0	0		0	0	0	0	0	0	0	0	0	0	0	0	0	0	0	0	0	0	0
2010	0	39	0	0		0		0		0	0		0	0	0	0	0	0	0	0	0	0	0	0	0	0	0	0	0	0	0
2008	0	38	0	0		0		0		0	0		0	0	0	0	0	0	0	0	0	0	0	0	0	0	0	0	0	0	0
2007	0	30	0	0		0		0		0	0		0	0	0	0	0	0	0	0	0	0	0	0	0	0	0	0	0	0	0
2010	0	40	0	0		0		0		0	0		0	0	0	0	0	0	0	0	0	0	0	0	0	0	0	0	0	0	0
2012	0	39	0	0		0		0		0	0		0	0	0	0	0	0	0	0	0	0	0	0	0	0	0	0	0	0	0
2010	0	30	0	0		0		0		0	0		0	0	0	0	0	0	0	0	0	0	0	0	0	0	0	0	0	0	0
2007	0	40	0	0		0		0		0	0		0	0	0	0	0	0	0	0	0	0	0	0	0	0	0	0	0	0	0
2011	0	39	0	0		0		0		0	0		0	0	0	0	0	0	0	0	0	0	0	0	0	0	0	0	0	0	0
2008	0	26	0	0		0		0		0	0		0	0	0	0	0	0	0	0	0	0	0	0	0	0	0	0	0	0	0
2011	0	38	0	0		0		0		0	0		0	0	0	0	0	0	0	0	0	0	0	0	0	0	0	0	0	0	0
2007	0	25	0	0		0		0		0	0		0	0	0	0	0	0	0	0	0	0	0	0	0	0	0	0	0	0	0
2010	0	35	0	0		0		0		0	0		0	0	0	0	0	0	0	0	0	0	0	0	0	0	0	0	0	0	0
2011	0	34	0	0		0		0		0	0		0	0	0	0	0	0	0	0	0	0	0	0	0	0	0	0	0	0	0
2011	0	40	0	0		0		0		0	0		0	0	0	0	0	0	0	0	0	0	0	0	0	0	0	0	0	0	0
2012	0	39	0	0		0		0		0	0		0	0	0	0	0	0	0	0	0	0	0	0	0	0	0	0	0	0	0
2011	0	39	0	0		0		0		0	0		0	0	0	0	0	0	0	0	0	0	0	0	0	0	0	0	0	0	0
2010	0	26	0	0		0		0		0	0		0	0	0	0	0	0	0	0	0	0	0	0	0	0	0	0	0	0	0
2007	0	26	0	0		0		0		0	0		0	0	0	0	0	0	0	0	0	0	0	0	0	0	0	0	0	0	0
2010	0	30	0	0		0		0		0	0		0	0	0	0	0	0	0	0	0	0	0	0	0	0	0	0	0	0	0
2011	0	32	0	0		0		0		0	0		0	0	0	0	0	0	0	0	0	0	0	0	0	0	0	0	0	0	0
2012	0	38	0	0		0		0		0	0		0	0	0	0	0	0	0	0	0	0	0	0	0	0	0	0	0	0	0
2008	0	39	0	0		0		0		0	0		0	0	0	0	0	0	0	0	0	0	0	0	0	0	0	0	0	0	0
2012	0	30	0	0		0		0		0	0		0	0	0	0	0	0	0	0	0	0	0	0	0	0	0	0	0	0	0
2010	0	36	0	0		0		0		0	0		0	0	0	0	0	0	0	0	0	0	0	0	0	0	0	0	0	0	0
2010	0	39	0	0		0		0		0	0		0	0	0	0	0	0	0	0	0	0	0	0	0	0	0	0	0	0	0
2012	0	32	0	0		0		0		0	0		0	0	0	0	0	0	0	0	0	0	0	0	0	0	0	0	0	0	0
2010	0	23	0	0		0		0		0	0		0	0	0	0	0	0	0	0	0	0	0	0	0	0	0	0	0	0	0
2009	0	40	0	0		0		0		0	0		0	0	0	0	0	0	0	0	0	0	0	0	0	0	0	0	0	0	0
2009	0	40	0	0		0		0		0	0		0	0	0	0	0	0	0	0	0	0	0	0	0	0	0	0	0	0	0
2010	0	39	0	0		0		0		0	0		0	0	0	0	0	0	0	0	0	0	0	0	0	0	0	0	0	0	0
2010	0	32	0	0		1	0.123288	1	0.123288	0	0		0	0	0	0	0	0	0	0	0	0	0	0	0	0	0	0	0	0	0
2007	0	31	0	0		0		0		0	0		0	0	0	0	0	0	0	0	0	0	0	0	0	0	0	0	0	0	0
2010	0	39	0	0		0		0		0	0		0	0	0	0	0	0	0	0	0	0	0	0	0	0	0	0	0	0	0
2008	0	23	0	0		0		0		0	0		0	0	0	0	0	0	0	0	0	0	0	0	0	0	0	0	0	0	0
2011	0	35	0	0		0		0		0	0		0	0	0	0	0	0	0	0	0	0	0	0	0	0	0	0	0	0	0
2011	0	40	0	0		0		0		0	0		0	0	0	0	0	0	0	0	0	0	0	0	0	0	0	0	0	0	0
2012	0	17	0	0		0		0		0	0		0	0	0	0	0	0	0	0	0	0	0	0	0	0	0	0	0	0	0
2010	0	31	0	0		0		0		0	0		0	0	0	0	0	0	0	0	0	0	0	0	0	0	0	0	0	0	0
2011	0	29	0	0		0		0		0	0		0	0	0	0	0	0	0	0	0	0	0	0	0	0	0	0	0	0	0
2010	0	31	0	0		0		0		0	0		0	0	0	0	0	0	0	0	0	0	0	0	0	0	0	0	0	0	0
2009	0	21	0	0		0		0		0	0		0	0	0	0	0	0	0	0	0	0	0	0	0	0	0	0	0	0	0
2011	0	32	0	0		0		0		0	0		0	0	0	0	0	0	0	0	0	0	0	0	0	0	0	0	0	0	0
2010	0	35	0	0		0		0		0	0		0	0	0	0	0	0	0	0	0	0	0	0	0	0	0	0	0	0	0
2008	0	35	0	0		0		0		0	0		0	0	0	0	0	0	0	0	0	0	0	0	0	0	0	0	0	0	0
2010	0	37	0	0		0		0		0	0		0	0	0	0	0	0	0	0	0	0	0	0	0	0	0	0	0	0	0
2009	0	36	0	0		0		0		0	0		0	0	0	0	0	0	0	0	0	0	0	0	0	0	0	0	0	0	0
2008	0	36	0	0		0		0		0	0		0	0	0	0	0	0	0	0	0	0	0	0	0	0	0	0	0	0	0
2008	0	15	0	0		0		0		0	0		0	0	0	0	0	0	0	0	0	0	0	0	0	0	0	0	0	0	0
2011	0	30	0	0		0		0		0	0		0	0	0	0	0	0	0	0	0	0	0	0	0	0	0	0	0	0	0
2007	0	24	0	0		0		0		0	0		0	0	0	0	0	0	0	0	0	0	0	0	0	0	0	0	0	0	0
2007	0	28	0	0		0		0		0	0		0	0	0	0	0	0	0	0	0	0	0	0	0	0	0	0	0	0	0
2008	0	9	0	0		0		0		0	0		0	0	0	0	0	0	0	0	0	0	0	0	0	0	0	0	0	0	0
2009	0	27	0	0		0		0		0	0		0	0	0	0	0	0	0	0	0	0	0	0	0	0	0	0	0	0	0
2010	0	25	0	0		0		0		0	0		0	0	0	0	0	0	0	0	0	0	0	0	0	0	0	0	0	0	0
2010	0	33	0	0		0		0		0	0		0	0	0	0	0	0	0	0	0	0	0	0	0	0	0	0	0	0	0
2011	0	32	0	0		0		0		0	0		0	0	0	0	0	0	0	0	0	0	0	0	0	0	0	0	0	0	0
2010	0	30	0	0		0		0		0	0		0	0	0	0	0	0	0	0	0	0	0	0	0	0	0	0	0	0	0
2012	0	32	0	0		0		0		0	0		0	0	0	0	0	0	0	0	0	0	0	0	0	0	0	0	0	0	0
2009	0	24	0	0		0		0		0	0		0	0	0	0	0	0	0	0	0	0	0	0	0	0	0	0	0	0	0
2010	0	39	0	0		0		0		0	0		0	0	0	0	0	0	0	0	0	0	0	0	0	0	0	0	0	0	0
2012	0	35	0	0		0		0		0	0		0	0	0	0	0	0	0	0	0	0	0	0	0	0	0	0	0	0	0
2012	0	33	0	0		0		0		0	0		0	0	0	0	0	0	0	0	0	0	0	0	0	0	0	0	0	0	0
2008	0	33	0	0		0		0		0	0		0	0	0	0	0	0	0	0	0	0	0	0	0	0	0	0	0	0	0
2011	0	25	0	0		0		0		0	0		0	0	0	0	0	0	0	0	0	0	0	0	0	0	0	0	0	0	0
2012	0	38	0	0		0		0		0	0		0	0	0	0	0	0	0	0	0	0	0	0	0	0	0	0	0	0	0
2010	0	26	0	0		0		0		0	0		0	0	0	0	0	0	0	0	0	0	0	0	0	0	0	0	0	0	0
2012	0	30	0	0		0		0		0	0		0	0	0	0	0	0	0	0	0	0	0	0	0	0	0	0	0	0	0
2010	0	31	0	0		0		0		0	0		0	0	0	0	0	0	0	0	0	0	0	0	0	0	0	0	0	0	0
2010	0	26	0	0		0		0		0	0		0	0	0	0	0	0	0	0	0	0	0	0	0	0	0	0	0	0	0
2012	0	34	0	0		0		0		0	0		0	0	0	0	0	0	0	0	0	0	0	0	0	0	0	0	0	0	0
2011	0	34	0	0		0		0		0	0		0	0	0	0	0	0	0	0	0	0	0	0	0	0	0	0	0	0	0
2009	0	31	0	0		0		0		0	0		0	0	0	0	0	0	0	0	0	0	0	0	0	0	0	0	0	0	0
2007	0	27	0	0		0		0		0	0		0	0	0	0	0	0	0	0	0	0	0	0	0	0	0	0	0	0	0
2007	0	35	0	0		0		0		0	0		0	0	0	0	0	0	0	0	0	0	0	0	0	0	0	0	0	0	0
2008	0	36	0	0		0		0		0	0		0	0	0	0	0	0	0	0	0	0	0	0	0	0	0	0	0	0	0
2011	0	33	0	0		0		0		0	0		0	0	0	0	0	0	0	0	0	0	0	0	0	0	0	0	0	0	0
2010	0	40	0	0		0		0		0	0		0	0	0	0	0	0	0	0	0	0	0	0	0	0	0	0	0	0	0
2009	0	40	0	0		0		0		0	0		0	0	0	0	0	0	0	0	0	0	0	0	0	0	0	0	0	0	0
2008	0	35	0	0		0		0		0	0		0	0	0	0	0	0	0	0	0	0	0	0	0	0	0	0	0	0	0
2010	0	23	0	0		0		0		0	0		0	0	0	0	0	0	0	0	0	0	0	0	0	0	0	0	0	0	0
2007	0	39	0	0		0		0		0	0		0	0	0	0	0	0	0	0	0	0	0	0	0	0	0	0	0	0	0
2011	0	36	0	0		0		0		0	0		0	0	0	0	0	0	0	0	0	0	0	0	0	0	0	0	0	0	0
2008	0	37	0	0		0		0		0	0		0	0	0	0	0	0	0	0	0	0	0	0	0	0	0	0	0	0	0
2012	0	24	0	0		0		0		0	0		0	0	0	0	0	0	0	0	0	0	0	0	0	0	0	0	0	0	0
2012	0	35	0	0		0		0		0	0		0	0	0	0	0	0	0	0	0	0	0	0	0	0	0	0	0	0	0
2011	0	32	0	0		0		0		0	0		0	0	0	0	0	0	0	0	0	0	0	0	0	0	0	0	0	0	0
2010	0	29	0	0		0		0		0	0		0	0	0	0	0	0	0	0	0	0	0	0	0	0	0	0	0	0	0
2009	0	35	0	0		0		0		0	0		0	0	0	0	0	0	0	0	0	0	0	0	0	0	0	0	0	0	0
2010	0	39	0	0		0		0		0	0		0	0	0	0	0	0	0	0	0	0	0	0	0	0	0	0	0	0	0
2012	0	40	0	0		0		0		0	0		0	0	0	0	0	0	0	0	0	0	0	0	0	0	0	0	0	0	0
2010	0	39	0	0		0		0		0	0		0	0	0	0	0	0	0	0	0	0	0	0	0	0	0	0	0	0	0
2007	0	29	0	0		0		0		0	0		0	0	0	0	0	0	0	0	0	0	0	0	0	0	0	0	0	0	0
2011	0	23	0	0		0		0		0	0		0	0	0	0	0	0	0	0	0	0	0	0	0	0	0	0	0	0	0
2008	0	25	0	0		0		0		0	0		0	0	0	0	0	0	0	0	0	0	0	0	0	0	0	0	0	0	0
2010	0	34	0	0		0		0		0	0		0	0	0	0	0	0	0	0	0	0	0	0	0	0	0	0	0	0	0
2009	0	28	0	0		0		0		0	0		0	0	0	0	0	0	0	0	0	0	0	0	0	0	0	0	0	0	0
2007	0	31	0	0		0		0		0	0		0	0	0	0	0	0	0	0	0	0	0	0	0	0	0	0	0	0	0
2011	0	22	0	0		0		0		0	0		0	0	0	0	0	0	0	0	0	0	0	0	0	0	0	0	0	0	0
2010	0	32	0	0		0		0		0	0		0	0	0	0	0	0	0	0	0	0	0	0	0	0	0	0	0	0	0
2011	0	30	0	0		0		0		0	0		0	0	0	0	0	0	0	0	0	0	0	0	0	0	0	0	0	0	0
2012	0	36	0	0		0		0		0	0		0	0	0	0	0	0	0	0	0	0	0	0	0	0	0	0	0	0	0
2010	0	22	0	0		0		0		0	0		0	0	0	0	0	0	0	0	0	0	0	0	0	0	0	0	0	0	0
2010	0	37	0	0		0		0		0	0		0	0	0	0	0	0	0	0	0	0	0	0	0	0	0	0	0	0	0
2008	0	15	0	0		0		0		0	0		0	0	0	0	0	0	0	0	0	0	0	0	0	0	0	0	0	0	0
2007	0	27	0	0		0		0		0	0		0	0	0	0	0	0	0	0	0	0	0	0	0	0	0	0	0	0	0
2012	0	36	0	0		0		0		0	0		0	0	0	0	0	0	0	0	0	0	0	0	0	0	0	0	0	0	0
2010	0	38	0	0		0		0		0	0		0	0	0	0	0	0	0	0	0	0	0	0	0	0	0	0	0	0	0
2011	0	34	0	0		0		0		0	0		0	0	0	0	0	0	0	0	0	0	0	0	0	0	0	0	0	0	0
2010	0	37	0	0		0		0		0	0		0	0	0	0	0	0	0	0	0	0	0	0	0	0	0	0	0	0	0
2011	0	32	0	0		0		0		0	0		0	0	0	0	0	0	0	0	0	0	0	0	0	0	0	0	0	0	0
2007	0	40	0	0		0		0		0	0		0	0	0	0	0	0	0	0	0	0	0	0	0	0	0	0	0	0	0
2011	0	38	0	0		0		0		0	0		0	0	0	0	0	0	0	0	0	0	0	0	0	0	0	0	0	0	0
2011	0	38	0	0		0		0		0	0		0	0	0	0	0	0	0	0	0	0	0	0	0	0	0	0	0	0	0
2012	0	37	0	0		0		0		0	0		0	0	0	0	0	0	0	0	0	0	0	0	0	0	0	0	0	0	0
2008	0	32	0	0		0		0		0	0		0	0	0	0	0	0	0	0	0	0	0	0	0	0	0	0	0	0	0
2012	0	29	0	0		0		0		0	0		0	0	0	0	0	0	0	0	0	0	0	0	0	0	0	0	0	0	0
2007	0	30	0	0		0		0		0	0		0	0	0	0	0	0	0	0	0	0	0	0	0	0	0	0	0	0	0
2011	0	32	0	0		0		0		0	0		0	0	0	0	0	0	0	0	0	0	0	0	0	0	0	0	0	0	0
2008	0	37	0	0		0		0		0	0		0	0	0	0	0	0	0	0	0	0	0	0	0	0	0	0	0	0	0
2007	0	35	0	0		0		0		0	0		0	0	0	0	0	0	0	0	0	0	0	0	0	0	0	0	0	0	0
2012	0	29	0	0		0		0		0	0		0	0	0	0	0	0	0	0	0	0	0	0	0	0	0	0	0	0	0
2009	0	32	0	0		0		0		0	0		0	0	0	0	0	0	0	0	0	0	0	0	0	0	0	0	0	0	0
2010	0	35	0	0		0		0		0	0		0	0	0	0	0	0	0	0	0	0	0	0	0	0	0	0	0	0	0
2011	0	39	0	0		0		0		0	0		0	0	0	0	0	0	0	0	0	0	0	0	0	0	0	0	0	0	0
2009	0	22	0	0		0		0		0	0		0	0	0	0	0	0	0	0	0	0	0	0	0	0	0	0	0	0	0
2012	0	36	0	0		0		0		0	0		0	0	0	0	0	0	0	0	0	0	0	0	0	0	0	0	0	0	0
2010	0	28	0	0		0		0		0	0		0	0	0	0	0	0	0	0	0	0	0	0	0	0	0	0	0	0	0
2012	0	18	0	0		0		0		0	0		0	0	0	0	0	0	0	0	0	0	0	0	0	0	0	0	0	0	0
2010	0	21	0	0		0		0		0	0		0	0	0	0	0	0	0	0	0	0	0	0	0	0	0	0	0	0	0
2009	0	28	0	0		0		0		0	0		0	0	0	0	0	0	0	0	0	0	0	0	0	0	0	0	0	0	0
2007	0	27	0	0		0		0		0	0		0	0	0	0	0	0	0	0	0	0	0	0	0	0	0	0	0	0	0
2012	0	39	0	0		0		0		0	0		0	0	0	0	0	0	0	0	0	0	0	0	0	0	0	0	0	0	0
2010	0	35	0	0		0		0		0	0		0	0	0	0	0	0	0	0	0	0	0	0	0	0	0	0	0	0	0
2007	0	36	0	0		0		0		0	0		0	0	0	0	0	0	0	0	0	0	0	0	0	0	0	0	0	0	0
2009	0	35	0	0		0		0		0	0		0	0	0	0	0	0	0	0	0	0	0	0	0	0	0	0	0	0	0
2007	0	40	0	0		0		0		0	0		0	0	0	0	0	0	0	0	0	0	0	0	0	0	0	0	0	0	0
2012	0	38	0	0		0		0		0	0		0	0	0	0	0	0	0	0	0	0	0	0	0	0	0	0	0	0	0
2012	0	29	0	0		0		0		0	0		0	0	0	0	0	0	0	0	0	0	0	0	0	0	0	0	0	0	0
2012	0	36	0	0		0		0		0	0		0	0	0	0	0	0	0	0	0	0	0	0	0	0	0	0	0	0	0
2011	0	25	0	0		0		0		0	0		0	0	0	0	0	0	0	0	0	0	0	0	0	0	0	0	0	0	0
2007	0	39	0	0		0		0		0	0		0	0	0	0	0	0	0	0	0	0	0	0	0	0	0	0	0	0	0
2010	0	39	0	0		0		0		0	0		0	0	0	0	0	0	0	0	0	0	0	0	0	0	0	0	0	0	0
2011	0	32	0	0		0		0		0	0		0	0	0	0	0	0	0	0	0	0	0	0	0	0	0	0	0	0	0
2008	0	36	0	0		0		0		0	0		0	0	0	0	0	0	0	0	0	0	0	0	0	0	0	0	0	0	0
2011	0	32	0	0		0		0		0	0		0	0	0	0	0	0	0	0	0	0	0	0	0	0	0	0	0	0	0
2012	0	39	0	0		0		0		0	0		0	0	0	0	0	0	0	0	0	0	0	0	0	0	0	0	0	0	0
2011	0	28	0	0		0		0		0	0		0	0	0	0	0	0	0	0	0	0	0	0	0	0	0	0	0	0	0
2009	0	28	0	0		0		0		0	0		0	0	0	0	0	0	0	0	0	0	0	0	0	0	0	0	0	0	0
2012	0	22	0	0		0		0		0	0		0	0	0	0	0	0	0	0	0	0	0	0	0	0	0	0	0	0	0
2008	0	38	0	0		0		0		0	0		0	0	0	0	0	0	0	0	0	0	0	0	0	0	0	0	0	0	0
2010	0	27	0	0		0		0		0	0		0	0	0	0	0	0	0	0	0	0	0	0	0	0	0	0	0	0	0
2011	0	29	0	0		0		0		0	0		0	0	0	0	0	0	0	0	0	0	0	0	0	0	0	0	0	0	0
2011	0	30	0	0		0		0		0	0		0	0	0	0	0	0	0	0	0	0	0	0	0	0	0	0	0	0	0
2010	0	34	0	0		0		0		0	0		0	0	0	0	0	0	0	0	0	0	0	0	0	0	0	0	0	0	0
2008	0	17	0	0		0		0		0	0		0	0	0	0	0	0	0	0	0	0	0	0	0	0	0	0	0	0	0
2008	0	36	0	0		0		0		0	0		0	0	0	0	0	0	0	0	0	0	0	0	0	0	0	0	0	0	0
2011	0	34	0	0		0		0		0	0		0	0	0	0	0	0	0	0	0	0	0	0	0	0	0	0	0	0	0
2010	0	24	0	0		0		0		0	0		0	0	0	0	0	0	0	0	0	0	0	0	0	0	0	0	0	0	0
2007	0	31	0	0		0		0		0	0		0	0	0	0	0	0	0	0	0	0	0	0	0	0	0	0	0	0	0
2012	0	37	0	0		0		0		0	0		0	0	0	0	0	0	0	0	0	0	0	0	0	0	0	0	0	0	0
2012	0	29	0	0		0		0		0	0		0	0	0	0	0	0	0	0	0	0	0	0	0	0	0	0	0	0	0
2007	0	31	0	0		0		0		0	0		0	0	0	0	0	0	0	0	0	0	0	0	0	0	0	0	0	0	0
2012	0	39	0	0		0		0		0	0		0	0	0	0	0	0	0	0	0	0	0	0	0	0	0	0	0	0	0
2009	0	25	0	0		0		0		0	0		0	0	0	0	0	0	0	0	0	0	0	0	0	0	0	0	0	0	0
2008	0	29	0	0		0		0		0	0		0	0	0	0	0	0	0	0	0	0	0	0	0	0	0	0	0	0	0
2007	0	29	0	0		0		0		0	0		0	0	0	0	0	0	0	0	0	0	0	0	0	0	0	0	0	0	0
2011	0	39	0	0		0		0		0	0		0	0	0	0	0	0	0	0	0	0	0	0	0	0	0	0	0	0	0
2007	0	39	0	0		0		0		0	0		0	0	0	0	0	0	0	0	0	0	0	0	0	0	0	0	0	0	0
2012	0	33	0	0		0		0		0	0		0	0	0	0	0	0	0	0	0	0	0	0	0	0	0	0	0	0	0
2007	0	40	0	0		0		0		0	0		0	0	0	0	0	0	0	0	0	0	0	0	0	0	0	0	0	0	0
2010	0	29	0	0		0		0		0	0		0	0	0	0	0	0	0	0	0	0	0	0	0	0	0	0	0	0	0
2008	0	32	0	0		0		0		0	0		0	0	0	0	0	0	0	0	0	0	0	0	0	0	0	0	0	0	0
2010	0	36	0	0		0		0		0	0		0	0	0	0	0	0	0	0	0	0	0	0	0	0	0	0	0	0	0
2010	0	30	0	0		0		0		0	0		0	0	0	0	0	0	0	0	0	0	0	0	0	0	0	0	0	0	0
2011	0	25	0	0		0		0		0	0		0	0	0	0	0	0	0	0	0	0	0	0	0	0	0	0	0	0	0
2012	0	29	0	0		0		0		0	0		0	0	0	0	0	0	0	0	0	0	0	0	0	0	0	0	0	0	0
2010	0	36	0	0		0		0		0	0		0	0	0	0	0	0	0	0	0	0	0	0	0	0	0	0	0	0	0
2011	0	39	0	0		0		0		0	0		0	0	0	0	0	0	0	0	0	0	0	0	0	0	0	0	0	0	0
2010	0	20	0	0		0		0		0	0		0	0	0	0	0	0	0	0	0	0	0	0	0	0	0	0	0	0	0
2011	0	30	0	0		0		0		0	0		0	0	0	0	0	0	0	0	0	0	0	0	0	0	0	0	0	0	0
2008	0	25	0	0		0		0		0	0		0	0	0	0	0	0	0	0	0	0	0	0	0	0	0	0	0	0	0
2012	0	35	0	0		0		0		0	0		0	0	0	0	0	0	0	0	0	0	0	0	0	0	0	0	0	0	0
2010	0	30	0	0		0		0		0	0		0	0	0	0	0	0	0	0	0	0	0	0	0	0	0	0	0	0	0
2007	0	39	0	0		0		0		0	0		0	0	0	0	0	0	0	0	0	0	0	0	0	0	0	0	0	0	0
2010	0	34	0	0		0		0		0	0		0	0	0	0	0	0	0	0	0	0	0	0	0	0	0	0	0	0	0
2012	0	33	0	0		0		0		0	0		0	0	0	0	0	0	0	0	0	0	0	0	0	0	0	0	0	0	0
2009	0	29	0	0		0		0		0	0		0	0	0	0	0	0	0	0	0	0	0	0	0	0	0	0	0	0	0
2012	0	32	0	0		0		0		0	0		0	0	0	0	0	0	0	0	0	0	0	0	0	0	0	0	0	0	0
2011	0	39	0	0		0		0		0	0		0	0	0	0	0	0	0	0	0	0	0	0	0	0	0	0	0	0	0
2011	0	39	0	0		0		0		0	0		0	0	0	0	0	0	0	0	0	0	0	0	0	0	0	0	0	0	0
2010	0	35	0	0		0		0		0	0		0	0	0	0	0	0	0	0	0	0	0	0	0	0	0	0	0	0	0
2007	0	39	0	0		0		0		0	0		0	0	0	0	0	0	0	0	0	0	0	0	0	0	0	0	0	0	0
2008	0	27	0	0		0		0		0	0		0	0	0	0	0	0	0	0	0	0	0	0	0	0	0	0	0	0	0
2011	0	40	0	0		0		0		0	0		0	0	0	0	0	0	0	0	0	0	0	0	0	0	0	0	0	0	0
2009	0	38	0	0		0		0		0	0		0	0	0	0	0	0	0	0	0	0	0	0	0	0	0	0	0	0	0
2009	0	40	0	0		0		0		0	0		0	0	0	0	0	0	0	0	0	0	0	0	0	0	0	0	0	0	0
2011	0	20	0	0		0		0		0	0		0	0	0	0	0	0	0	0	0	0	0	0	0	0	0	0	0	0	0
2012	0	32	0	0		0		0		0	0		0	0	0	0	0	0	0	0	0	0	0	0	0	0	0	0	0	0	0
2008	0	35	0	0		0		0		0	0		0	0	0	0	0	0	0	0	0	0	0	0	0	0	0	0	0	0	0
2008	0	36	0	0		0		0		0	0		0	0	0	0	0	0	0	0	0	0	0	0	0	0	0	0	0	0	0
2009	0	31	0	0		0		0		0	0		0	0	0	0	0	0	0	0	0	0	0	0	0	0	0	0	0	0	0
2008	0	29	0	0		0		0		0	0		0	0	0	0	0	0	0	0	0	0	0	0	0	0	0	0	0	0	0
2008	0	39	0	0		0		0		0	0		0	0	0	0	0	0	0	0	0	0	0	0	0	0	0	0	0	0	0
2007	0	32	0	0		0		0		0	0		0	0	0	0	0	0	0	0	0	0	0	0	0	0	0	0	0	0	0
2010	0	37	0	0		0		0		0	0		0	0	0	0	0	0	0	0	0	0	0	0	0	0	0	0	0	0	0
2011	0	38	0	0		0		0		0	0		0	0	0	0	0	0	0	0	0	0	0	0	0	0	0	0	0	0	0
2011	0	26	0	0		0		0		0	0		0	0	0	0	0	0	0	0	0	0	0	0	0	0	0	0	0	0	0
2010	0	32	0	0		0		0		0	0		0	0	0	0	0	0	0	0	0	0	0	0	0	0	0	0	0	0	0
2012	0	29	0	0		0		0		0	0		0	0	0	0	0	0	0	0	0	0	0	0	0	0	0	0	0	0	0
2010	0	27	0	0		0		0		0	0		0	0	0	0	0	0	0	0	0	0	0	0	0	0	0	0	0	0	0
2011	0	26	0	0		0		0		0	0		0	0	0	0	0	0	0	0	0	0	0	0	0	0	0	0	0	0	0
2009	0	40	0	0		0		0		0	0		0	0	0	0	0	0	0	0	0	0	0	0	0	0	0	0	0	0	0
2007	0	19	0	0		0		0		0	0		0	0	0	0	0	0	0	0	0	0	0	0	0	0	0	0	0	0	0
2010	0	31	0	0		0		0		0	0		0	0	0	0	0	0	0	0	0	0	0	0	0	0	0	0	0	0	0
2012	0	20	0	0		0		0		0	0		0	0	0	0	0	0	0	0	0	0	0	0	0	0	0	0	0	0	0
2011	0	38	0	0		0		0		0	0		0	0	0	0	0	0	0	0	0	0	0	0	0	0	0	0	0	0	0
2009	0	35	0	0		0		0		0	0		0	0	0	0	0	0	0	0	0	0	0	0	0	0	0	0	0	0	0
2012	0	33	0	0		0		0		0	0		0	0	0	0	0	0	0	0	0	0	0	0	0	0	0	0	0	0	0
2009	0	28	0	0		0		0		0	0		0	0	0	0	0	0	0	0	0	0	0	0	0	0	0	0	0	0	0
2009	0	32	0	0		0		0		0	0		0	0	0	0	0	0	0	0	0	0	0	0	0	0	0	0	0	0	0
2012	0	39	0	0		0		0		0	0		0	0	0	0	0	0	0	0	0	0	0	0	0	0	0	0	0	0	0
2011	0	34	0	0		0		0		0	0		0	0	0	0	0	0	0	0	0	0	0	0	0	0	0	0	0	0	0
2010	0	27	0	0		0		0		0	0		0	0	0	0	0	0	0	0	0	0	0	0	0	0	0	0	0	0	0
2007	0	30	0	0		0		0		0	0		0	0	0	0	0	0	0	0	0	0	0	0	0	0	0	0	0	0	0
2007	0	29	0	0		0		0		0	0		0	0	0	0	0	0	0	0	0	0	0	0	0	0	0	0	0	0	0
2010	0	26	0	0		0		0		0	0		0	0	0	0	0	0	0	0	0	0	0	0	0	0	0	0	0	0	0
2012	0	36	0	0		0		0		0	0		0	0	0	0	0	0	0	0	0	0	0	0	0	0	0	0	0	0	0
2012	0	29	0	0		0		0		0	0		0	0	0	0	0	0	0	0	0	0	0	0	0	0	0	0	0	0	0
2008	0	27	0	0		0		0		0	0		0	0	0	0	0	0	0	0	0	0	0	0	0	0	0	0	0	0	0
2010	0	40	0	0		0		0		0	0		0	0	0	0	0	0	0	0	0	0	0	0	0	0	0	0	0	0	0
2010	0	37	0	0		0		0		0	0		0	0	0	0	0	0	0	0	0	0	0	0	0	0	0	0	0	0	0
2010	0	16	0	0		0		0		0	0		0	0	0	0	0	0	0	0	0	0	0	0	0	0	0	0	0	0	0
2012	0	40	0	0		0		0		0	0		0	0	0	0	0	0	0	0	0	0	0	0	0	0	0	0	0	0	0
2009	0	40	0	0		0		0		0	0		0	0	0	0	0	0	0	0	0	0	0	0	0	0	0	0	0	0	0
2012	0	37	0	0		0		0		0	0		0	0	0	0	0	0	0	0	0	0	0	0	0	0	0	0	0	0	0
2012	0	28	0	0		0		0		0	0		0	0	0	0	0	0	0	0	0	0	0	0	0	0	0	0	0	0	0
2009	0	32	0	0		0		0		0	0		0	0	0	0	0	0	0	0	0	0	0	0	0	0	0	0	0	0	0
2011	0	37	0	0		0		0		0	0		0	0	0	0	0	0	0	0	0	0	0	0	0	0	0	0	0	0	0
2011	0	26	0	0		0		0		0	0		0	0	0	0	0	0	0	0	0	0	0	0	0	0	0	0	0	0	0
2011	0	29	0	0		0		0		0	0		0	0	0	0	0	0	0	0	0	0	0	0	0	0	0	0	0	0	0
2011	0	33	0	0		0		0		0	0		0	0	0	0	0	0	0	0	0	0	0	0	0	0	0	0	0	0	0
2008	0	28	0	0		0		0		0	0		0	0	0	0	0	0	0	0	0	0	0	0	0	0	0	0	0	0	0
2010	0	25	0	0		0		0		0	0		0	0	0	0	0	0	0	0	0	0	0	0	0	0	0	0	0	0	0
2008	0	30	0	0		0		0		0	0		0	0	0	0	0	0	0	0	0	0	0	0	0	0	0	0	0	0	0
2011	0	29	0	0		0		0		0	0		0	0	0	0	0	0	0	0	0	0	0	0	0	0	0	0	0	0	0
2009	0	26	0	0		0		0		0	0		0	0	0	0	0	0	0	0	0	0	0	0	0	0	0	0	0	0	0
2009	0	25	0	0		0		0		0	0		0	0	0	0	0	0	0	0	0	0	0	0	0	0	0	0	0	0	0
2008	0	36	0	0		0		0		0	0		0	0	0	0	0	0	0	0	0	0	0	0	0	0	0	0	0	0	0
2010	0	36	0	0		0		0		0	0		0	0	0	0	0	0	0	0	0	0	0	0	0	0	0	0	0	0	0
2012	0	30	0	0		0		0		0	0		0	0	0	0	0	0	0	0	0	0	0	0	0	0	0	0	0	0	0
2010	0	38	0	0		0		0		0	0		0	0	0	0	0	0	0	0	0	0	0	0	0	0	0	0	0	0	0
2008	0	40	0	0		0		0		0	0		0	0	0	0	0	0	0	0	0	0	0	0	0	0	0	0	0	0	0
2009	0	40	0	0		0		0		0	0		0	0	0	0	0	0	0	0	0	0	0	0	0	0	0	0	0	0	0
2012	0	31	0	0		0		0		0	0		0	0	0	0	0	0	0	0	0	0	0	0	0	0	0	0	0	0	0
2011	0	37	0	0		0		0		0	0		0	0	0	0	0	0	0	0	0	0	0	0	0	0	0	0	0	0	0
2012	0	30	0	0		0		0		0	0		0	0	0	0	0	0	0	0	0	0	0	0	0	0	0	0	0	0	0
2008	0	28	0	0		0		0		0	0		0	0	0	0	0	0	0	0	0	0	0	0	0	0	0	0	0	0	0
2011	0	16	0	0		0		0		0	0		0	0	0	0	0	0	0	0	0	0	0	0	0	0	0	0	0	0	0
2007	0	28	0	0		0		0		0	0		0	0	0	0	0	0	0	0	0	0	0	0	0	0	0	0	0	0	0
2010	0	29	0	0		0		0		0	0		0	0	0	0	0	0	0	0	0	0	0	0	0	0	0	0	0	0	0
2012	0	28	0	0		0		0		0	0		0	0	0	0	0	0	0	0	0	0	0	0	0	0	0	0	0	0	0
2010	0	30	0	0		0		0		0	0		0	0	0	0	0	0	0	0	0	0	0	0	0	0	0	0	0	0	0
2007	0	15	0	0		0		0		0	0		0	0	0	0	0	0	0	0	0	0	0	0	0	0	0	0	0	0	0
2009	0	34	0	0		0		0		0	0		0	0	0	0	0	0	0	0	0	0	0	0	0	0	0	0	0	0	0
2007	0	32	0	0		0		0		0	0		0	0	0	0	0	0	0	0	0	0	0	0	0	0	0	0	0	0	0
2008	0	29	0	0		0		0		0	0		0	0	0	0	0	0	0	0	0	0	0	0	0	0	0	0	0	0	0
2009	0	27	0	0		1	5.96712	1	5.96712	0	0		0	0	0	0	0	0	0	0	0	0	0	0	0	0	0	0	0	0	0
2007	0	27	0	0		0		0		0	0		0	0	0	0	0	0	0	0	0	0	0	0	0	0	0	0	0	0	0
2008	0	30	0	0		0		0		0	0		0	0	0	0	0	0	0	0	0	0	0	0	0	0	0	0	0	0	0
2010	0	33	0	0		0		0		0	0		0	0	0	0	0	0	0	0	0	0	0	0	0	0	0	0	0	0	0
2007	0	37	0	0		0		0		0	0		0	0	0	0	0	0	0	0	0	0	0	0	0	0	0	0	0	0	0
2010	0	29	0	0		0		0		0	0		0	0	0	0	0	0	0	0	0	0	0	0	0	0	0	0	0	0	0
2007	0	37	0	0		0		0		0	0		0	0	0	0	0	0	0	0	0	0	0	0	0	0	0	0	0	0	0
2011	0	32	0	0		0		0		0	0		0	0	0	0	0	0	0	0	0	0	0	0	0	0	0	0	0	0	0
2011	0	23	0	0		0		0		0	0		0	0	0	0	0	0	0	0	0	0	0	0	0	0	0	0	0	0	0
2010	0	34	0	0		0		0		0	0		0	0	0	0	0	0	0	0	0	0	0	0	0	0	0	0	0	0	0
2008	0	40	0	0		0		0		0	0		0	0	0	0	0	0	0	0	0	0	0	0	0	0	0	0	0	0	0
2012	0	36	0	0		0		0		0	0		0	0	0	0	0	0	0	0	0	0	0	0	0	0	0	0	0	0	0
2008	0	29	0	0		0		0		0	0		0	0	0	0	0	0	0	0	0	0	0	0	0	0	0	0	0	0	0
2012	0	30	0	0		0		0		0	0		0	0	0	0	0	0	0	0	0	0	0	0	0	0	0	0	0	0	0
2012	0	37	0	0		0		0		0	0		0	0	0	0	0	0	0	0	0	0	0	0	0	0	0	0	0	0	0
2007	0	32	0	0		0		0		0	0		0	0	0	0	0	0	0	0	0	0	0	0	0	0	0	0	0	0	0
2010	0	37	0	0		0		0		0	0		0	0	0	0	0	0	0	0	0	0	0	0	0	0	0	0	0	0	0
2009	0	37	0	0		0		0		0	0		0	0	0	0	0	0	0	0	0	0	0	0	0	0	0	0	0	0	0
2008	0	19	0	0		0		0		0	0		0	0	0	0	0	0	0	0	0	0	0	0	0	0	0	0	0	0	0
2007	0	35	0	0		0		0		0	0		0	0	0	0	0	0	0	0	0	0	0	0	0	0	0	0	0	0	0
2010	0	32	0	0		0		0		0	0		0	0	0	0	0	0	0	0	0	0	0	0	0	0	0	0	0	0	0
2008	0	28	0	0		0		0		0	0		0	0	0	0	0	0	0	0	0	0	0	0	0	0	0	0	0	0	0
2010	0	29	0	0		0		0		0	0		0	0	0	0	0	0	0	0	0	0	0	0	0	0	0	0	0	0	0
2011	0	26	0	0		0		0		0	0		0	0	0	0	0	0	0	0	0	0	0	0	0	0	0	0	0	0	0
2011	0	23	0	0		0		0		0	0		0	0	0	0	0	0	0	0	0	0	0	0	0	0	0	0	0	0	0
2012	0	33	0	0		0		0		0	0		0	0	0	0	0	0	0	0	0	0	0	0	0	0	0	0	0	0	0
2011	0	37	0	0		0		0		0	0		0	0	0	0	0	0	0	0	0	0	0	0	0	0	0	0	0	0	0
2011	0	32	0	0		0		0		0	0		0	0	0	0	0	0	0	0	0	0	0	0	0	0	0	0	0	0	0
2012	0	40	0	0		0		0		0	0		0	0	0	0	0	0	0	0	0	0	0	0	0	0	0	0	0	0	0
2012	0	17	0	0		0		0		0	0		0	0	0	0	0	0	0	0	0	0	0	0	0	0	0	0	0	0	0
2007	0	37	0	0		0		0		0	0		0	0	0	0	0	0	0	0	0	0	0	0	0	0	0	0	0	0	0
2012	0	36	0	0		0		0		0	0		0	0	0	0	0	0	0	0	0	0	0	0	0	0	0	0	0	0	0
2009	0	25	0	0		0		0		0	0		0	0	0	0	0	0	0	0	0	0	0	0	0	0	0	0	0	0	0
2009	0	36	0	0		0		0		0	0		0	0	0	0	0	0	0	0	0	0	0	0	0	0	0	0	0	0	0
2012	0	30	0	0		0		0		0	0		0	0	0	0	0	0	0	0	0	0	0	0	0	0	0	0	0	0	0
2008	0	19	0	0		0		0		0	0		0	0	0	0	0	0	0	0	0	0	0	0	0	0	0	0	0	0	0
2011	0	30	0	0		0		0		0	0		0	0	0	0	0	0	0	0	0	0	0	0	0	0	0	0	0	0	0
2008	0	19	0	0		0		0		0	0		0	0	0	0	0	0	0	0	0	0	0	0	0	0	0	0	0	0	0
2007	0	38	0	0		0		0		0	0		0	0	0	0	0	0	0	0	0	0	0	0	0	0	0	0	0	0	0
2012	0	33	0	0		0		0		0	0		0	0	0	0	0	0	0	0	0	0	0	0	0	0	0	0	0	0	0
2012	0	24	0	0		0		0		0	0		0	0	0	0	0	0	0	0	0	0	0	0	0	0	0	0	0	0	0
2012	0	40	0	0		0		0		0	0		0	0	0	0	0	0	0	0	0	0	0	0	0	0	0	0	0	0	0
2012	0	36	0	0		0		0		0	0		0	0	0	0	0	0	0	0	0	0	0	0	0	0	0	0	0	0	0
2012	0	33	0	0		0		0		0	0		0	0	0	0	0	0	0	0	0	0	0	0	0	0	0	0	0	0	0
2009	0	28	0	0		0		0		0	0		0	0	0	0	0	0	0	0	0	0	0	0	0	0	0	0	0	0	0
2012	0	37	0	0		0		0		0	0		0	0	0	0	0	0	0	0	0	0	0	0	0	0	0	0	0	0	0
2012	0	37	0	0		0		0		0	0		0	0	0	0	0	0	0	0	0	0	0	0	0	0	0	0	0	0	0
2009	0	25	0	0		0		0		0	0		0	0	0	0	0	0	0	0	0	0	0	0	0	0	0	0	0	0	0
2007	0	27	0	0		0		0		0	0		0	0	0	0	0	0	0	0	0	0	0	0	0	0	0	0	0	0	0
2011	0	19	0	0		0		0		0	0		0	0	0	0	0	0	0	0	0	0	0	0	0	0	0	0	0	0	0
2011	0	33	0	0		0		0		0	0		0	0	0	0	0	0	0	0	0	0	0	0	0	0	0	0	0	0	0
2009	0	28	0	0		0		0		0	0		0	0	0	0	0	0	0	0	0	0	0	0	0	0	0	0	0	0	0
2009	0	37	0	0		0		0		0	0		0	0	0	0	0	0	0	0	0	0	0	0	0	0	0	0	0	0	0
2012	0	37	0	0		0		0		0	0		0	0	0	0	0	0	0	0	0	0	0	0	0	0	0	0	0	0	0
2008	0	36	0	0		0		0		0	0		0	0	0	0	0	0	0	0	0	0	0	0	0	0	0	0	0	0	0
2008	0	38	0	0		0		0		0	0		0	0	0	0	0	0	0	0	0	0	0	0	0	0	0	0	0	0	0
2007	0	36	0	0		0		0		0	0		0	0	0	0	0	0	0	0	0	0	0	0	0	0	0	0	0	0	0
2010	0	19	0	0		0		0		0	0		0	0	0	0	0	0	0	0	0	0	0	0	0	0	0	0	0	0	0
2010	0	36	0	0		0		0		0	0		0	0	0	0	0	0	0	0	0	0	0	0	0	0	0	0	0	0	0
2009	0	37	0	0		0		0		0	0		0	0	0	0	0	0	0	0	0	0	0	0	0	0	0	0	0	0	0
2012	0	37	0	0		0		0		0	0		0	0	0	0	0	0	0	0	0	0	0	0	0	0	0	0	0	0	0
2009	0	28	0	0		0		0		0	0		0	0	0	0	0	0	0	0	0	0	0	0	0	0	0	0	0	0	0
2010	0	34	0	0		0		0		0	0		0	0	0	0	0	0	0	0	0	0	0	0	0	0	0	0	0	0	0
2008	0	40	0	0		0		0		0	0		0	0	0	0	0	0	0	0	0	0	0	0	0	0	0	0	0	0	0
2011	0	36	0	0		0		0		0	0		0	0	0	0	0	0	0	0	0	0	0	0	0	0	0	0	0	0	0
2008	0	25	0	0		0		0		0	0		0	0	0	0	0	0	0	0	0	0	0	0	0	0	0	0	0	0	0
2012	0	38	0	0		0		0		0	0		0	0	0	0	0	0	0	0	0	0	0	0	0	0	0	0	0	0	0
2011	0	35	0	0		0		0		0	0		0	0	0	0	0	0	0	0	0	0	0	0	0	0	0	0	0	0	0
2007	0	24	0	0		0		0		0	0		0	0	0	0	0	0	0	0	0	0	0	0	0	0	0	0	0	0	0
2012	0	35	0	0		0		0		0	0		0	0	0	0	0	0	0	0	0	0	0	0	0	0	0	0	0	0	0
2011	0	38	0	0		0		0		0	0		0	0	0	0	0	0	0	0	0	0	0	0	0	0	0	0	0	0	0
2010	0	39	0	0		0		0		0	0		0	0	0	0	0	0	0	0	0	0	0	0	0	0	0	0	0	0	0
2012	0	28	0	0		0		0		0	0		0	0	0	0	0	0	0	0	0	0	0	0	0	0	0	0	0	0	0
2011	0	34	0	0		0		0		0	0		0	0	0	0	0	0	0	0	0	0	0	0	0	0	0	0	0	0	0
2009	0	39	0	0		0		0		0	0		0	0	0	0	0	0	0	0	0	0	0	0	0	0	0	0	0	0	0
2011	0	27	0	0		0		0		0	0		0	0	0	0	0	0	0	0	0	0	0	0	0	0	0	0	0	0	0
2011	0	33	0	0		0		0		0	0		0	0	0	0	0	0	0	0	0	0	0	0	0	0	0	0	0	0	0
2008	0	36	0	0		0		0		0	0		0	0	0	0	0	0	0	0	0	0	0	0	0	0	0	0	0	0	0
2008	0	40	0	0		0		0		0	0		0	0	0	0	0	0	0	0	0	0	0	0	0	0	0	0	0	0	0
2009	0	40	0	0		0		0		0	0		0	0	0	0	0	0	0	0	0	0	0	0	0	0	0	0	0	0	0
2009	0	35	0	0		0		0		0	0		0	0	0	0	0	0	0	0	0	0	0	0	0	0	0	0	0	0	0
2008	0	36	0	0		0		0		0	0		0	0	0	0	0	0	0	0	0	0	0	0	0	0	0	0	0	0	0
2012	0	36	0	0		0		0		0	0		0	0	0	0	0	0	0	0	0	0	0	0	0	0	0	0	0	0	0
2012	0	20	0	0		0		0		0	0		0	0	0	0	0	0	0	0	0	0	0	0	0	0	0	0	0	0	0
2011	0	38	0	0		0		0		0	0		0	0	0	0	0	0	0	0	0	0	0	0	0	0	0	0	0	0	0
2009	0	24	0	0		0		0		0	0		0	0	0	0	0	0	0	0	0	0	0	0	0	0	0	0	0	0	0
2007	0	35	0	0		0		0		0	0		0	0	0	0	0	0	0	0	0	0	0	0	0	0	0	0	0	0	0
2009	0	33	0	0		0		0		0	0		0	0	0	0	0	0	0	0	0	0	0	0	0	0	0	0	0	0	0
2009	0	37	0	0		0		0		0	0		0	0	0	0	0	0	0	0	0	0	0	0	0	0	0	0	0	0	0
2007	0	39	0	0		0		0		0	0		0	0	0	0	0	0	0	0	0	0	0	0	0	0	0	0	0	0	0
2009	0	34	0	0		0		0		0	0		0	0	0	0	0	0	0	0	0	0	0	0	0	0	0	0	0	0	0
2008	0	15	0	0		0		0		0	0		0	0	0	0	0	0	0	0	0	0	0	0	0	0	0	0	0	0	0
2008	0	25	0	0		0		0		0	0		0	0	0	0	0	0	0	0	0	0	0	0	0	0	0	0	0	0	0
2012	0	27	0	0		0		0		0	0		0	0	0	0	0	0	0	0	0	0	0	0	0	0	0	0	0	0	0
2010	0	40	0	0		0		0		0	0		0	0	0	0	0	0	0	0	0	0	0	0	0	0	0	0	0	0	0
2012	0	37	0	0		0		0		0	0		0	0	0	0	0	0	0	0	0	0	0	0	0	0	0	0	0	0	0
2009	0	36	0	0		0		0		0	0		0	0	0	0	0	0	0	0	0	0	0	0	0	0	0	0	0	0	0
2010	0	34	0	0		0		0		0	0		0	0	0	0	0	0	0	0	0	0	0	0	0	0	0	0	0	0	0
2011	0	33	0	0		0		0		0	0		0	0	0	0	0	0	0	0	0	0	0	0	0	0	0	0	0	0	0
2008	0	37	0	0		0		0		0	0		0	0	0	0	0	0	0	0	0	0	0	0	0	0	0	0	0	0	0
2012	0	30	0	0		0		0		0	0		0	0	0	0	0	0	0	0	0	0	0	0	0	0	0	0	0	0	0
2011	0	31	0	0		0		0		0	0		0	0	0	0	0	0	0	0	0	0	0	0	0	0	0	0	0	0	0
2009	0	37	0	0		0		0		0	0		0	0	0	0	0	0	0	0	0	0	0	0	0	0	0	0	0	0	0
2012	0	39	0	0		0		0		0	0		0	0	0	0	0	0	0	0	0	0	0	0	0	0	0	0	0	0	0
2011	0	34	0	0		0		0		0	0		0	0	0	0	0	0	0	0	0	0	0	0	0	0	0	0	0	0	0
2012	0	38	0	0		0		0		0	0		0	0	0	0	0	0	0	0	0	0	0	0	0	0	0	0	0	0	0
2010	0	30	0	0		0		0		0	0		0	0	0	0	0	0	0	0	0	0	0	0	0	0	0	0	0	0	0
2012	0	30	0	0		0		0		0	0		0	0	0	0	0	0	0	0	0	0	0	0	0	0	0	0	0	0	0
2009	0	38	0	0		0		0		0	0		0	0	0	0	0	0	0	0	0	0	0	0	0	0	0	0	0	0	0
2007	0	36	0	0		0		0		0	0		0	0	0	0	0	0	0	0	0	0	0	0	0	0	0	0	0	0	0
2011	0	27	0	0		0		0		0	0		0	0	0	0	0	0	0	0	0	0	0	0	0	0	0	0	0	0	0
2011	0	39	0	0		0		0		0	0		0	0	0	0	0	0	0	0	0	0	0	0	0	0	0	0	0	0	0
2011	0	33	0	0		0		0		0	0		0	0	0	0	0	0	0	0	0	0	0	0	0	0	0	0	0	0	0
2011	0	38	0	0		0		0		0	0		0	0	0	0	0	0	0	0	0	0	0	0	0	0	0	0	0	0	0
2011	0	19	0	0		0		0		0	0		0	0	0	0	0	0	0	0	0	0	0	0	0	0	0	0	0	0	0
2011	0	36	0	0		0		0		0	0		0	0	0	0	0	0	0	0	0	0	0	0	0	0	0	0	0	0	0
2011	0	30	0	0		0		0		0	0		0	0	0	0	0	0	0	0	0	0	0	0	0	0	0	0	0	0	0
2009	0	39	0	0		0		0		0	0		0	0	0	0	0	0	0	0	0	0	0	0	0	0	0	0	0	0	0
2011	0	33	0	0		0		0		0	0		0	0	0	0	0	0	0	0	0	0	0	0	0	0	0	0	0	0	0
2007	0	25	0	0		0		0		0	0		0	0	0	0	0	0	0	0	0	0	0	0	0	0	0	0	0	0	0
2009	0	34	0	0		0		0		0	0		0	0	0	0	0	0	0	0	0	0	0	0	0	0	0	0	0	0	0
2010	0	32	0	0		0		0		0	0		0	0	0	0	0	0	0	0	0	0	0	0	0	0	0	0	0	0	0
2011	0	38	0	0		0		0		0	0		0	0	0	0	0	0	0	0	0	0	0	0	0	0	0	0	0	0	0
2007	0	32	0	0		0		0		0	0		0	0	0	0	0	0	0	0	0	0	0	0	0	0	0	0	0	0	0
2007	0	32	0	0		0		0		0	0		0	0	0	0	0	0	0	0	0	0	0	0	0	0	0	0	0	0	0
2010	0	27	0	0		0		0		0	0		0	0	0	0	0	0	0	0	0	0	0	0	0	0	0	0	0	0	0
2011	0	29	0	0		0		0		0	0		0	0	0	0	0	0	0	0	0	0	0	0	0	0	0	0	0	0	0
2007	0	35	0	0		0		0		0	0		0	0	0	0	0	0	0	0	0	0	0	0	0	0	0	0	0	0	0
2011	0	38	0	0		0		0		0	0		0	0	0	0	0	0	0	0	0	0	0	0	0	0	0	0	0	0	0
2007	0	31	0	0		0		0		0	0		0	0	0	0	0	0	0	0	0	0	0	0	0	0	0	0	0	0	0
2011	0	28	0	0		0		0		0	0		0	0	0	0	0	0	0	0	0	0	0	0	0	0	0	0	0	0	0
2012	0	32	0	0		0		0		0	0		0	0	0	0	0	0	0	0	0	0	0	0	0	0	0	0	0	0	0
2009	0	31	0	0		0		0		0	0		0	0	0	0	0	0	0	0	0	0	0	0	0	0	0	0	0	0	0
2012	0	15	0	0		0		0		0	0		0	0	0	0	0	0	0	0	0	0	0	0	0	0	0	0	0	0	0
2007	0	38	0	0		0		0		0	0		0	0	0	0	0	0	0	0	0	0	0	0	0	0	0	0	0	0	0
2007	0	35	0	0		0		0		0	0		0	0	0	0	0	0	0	0	0	0	0	0	0	0	0	0	0	0	0
2012	0	30	0	0		0		0		0	0		0	0	0	0	0	0	0	0	0	0	0	0	0	0	0	0	0	0	0
2009	0	26	0	0		0		0		0	0		0	0	0	0	0	0	0	0	0	0	0	0	0	0	0	0	0	0	0
2007	0	39	0	0		0		0		0	0		0	0	0	0	0	0	0	0	0	0	0	0	0	0	0	0	0	0	0
2008	0	36	0	0		0		0		0	0		0	0	0	0	0	0	0	0	0	0	0	0	0	0	0	0	0	0	0
2011	0	39	0	0		0		0		0	0		0	0	0	0	0	0	0	0	0	0	0	0	0	0	0	0	0	0	0
2008	0	9	0	0		0		0		0	0		0	0	0	0	0	0	0	0	0	0	0	0	0	0	0	0	0	0	0
2011	0	35	0	0		0		0		0	0		0	0	0	0	0	0	0	0	0	0	0	0	0	0	0	0	0	0	0
2012	0	31	0	0		0		0		0	0		0	0	0	0	0	0	0	0	0	0	0	0	0	0	0	0	0	0	0
2010	0	34	0	0		0		0		0	0		0	0	0	0	0	0	0	0	0	0	0	0	0	0	0	0	0	0	0
2009	0	32	0	0		0		0		0	0		0	0	0	0	0	0	0	0	0	0	0	0	0	0	0	0	0	0	0
2011	0	25	0	0		0		0		0	0		0	0	0	0	0	0	0	0	0	0	0	0	0	0	0	0	0	0	0
2008	0	37	0	0		0		0		0	0		0	0	0	0	0	0	0	0	0	0	0	0	0	0	0	0	0	0	0
2011	0	31	0	0		0		0		0	0		0	0	0	0	0	0	0	0	0	0	0	0	0	0	0	0	0	0	0
2011	0	35	0	0		0		0		0	0		0	0	0	0	0	0	0	0	0	0	0	0	0	0	0	0	0	0	0
2010	0	33	0	0		0		0		0	0		0	0	0	0	0	0	0	0	0	0	0	0	0	0	0	0	0	0	0
2009	0	35	0	0		0		0		0	0		0	0	0	0	0	0	0	0	0	0	0	0	0	0	0	0	0	0	0
2010	0	36	0	0		0		0		0	0		0	0	0	0	0	0	0	0	0	0	0	0	0	0	0	0	0	0	0
2009	0	38	0	0		0		0		0	0		0	0	0	0	0	0	0	0	0	0	0	0	0	0	0	0	0	0	0
2008	0	29	0	0		0		0		0	0		0	0	0	0	0	0	0	0	0	0	0	0	0	0	0	0	0	0	0
2012	0	39	0	0		0		0		0	0		0	0	0	0	0	0	0	0	0	0	0	0	0	0	0	0	0	0	0
2008	0	39	0	0		0		0		0	0		0	0	0	0	0	0	0	0	0	0	0	0	0	0	0	0	0	0	0
2010	0	34	0	0		0		0		0	0		0	0	0	0	0	0	0	0	0	0	0	0	0	0	0	0	0	0	0
2008	0	39	0	0		0		0		0	0		0	0	0	0	0	0	0	0	0	0	0	0	0	0	0	0	0	0	0
2008	0	38	0	0		0		0		0	0		0	0	0	0	0	0	0	0	0	0	0	0	0	0	0	0	0	0	0
2007	0	32	0	0		0		0		0	0		0	0	0	0	0	0	0	0	0	0	0	0	0	0	0	0	0	0	0
2011	0	23	0	0		0		0		0	0		0	0	0	0	0	0	0	0	0	0	0	0	0	0	0	0	0	0	0
2009	0	36	0	0		0		0		0	0		0	0	0	0	0	0	0	0	0	0	0	0	0	0	0	0	0	0	0
2012	0	25	0	0		0		0		0	0		0	0	0	0	0	0	0	0	0	0	0	0	0	0	0	0	0	0	0
2010	0	26	0	0		0		0		0	0		0	0	0	0	0	0	0	0	0	0	0	0	0	0	0	0	0	0	0
2012	0	39	0	0		0		0		0	0		0	0	0	0	0	0	0	0	0	0	0	0	0	0	0	0	0	0	0
2012	0	39	0	0		0		0		0	0		0	0	0	0	0	0	0	0	0	0	0	0	0	0	0	0	0	0	0
2008	0	28	0	0		0		0		0	0		0	0	0	0	0	0	0	0	0	0	0	0	0	0	0	0	0	0	0
2012	0	31	0	0		0		0		0	0		0	0	0	0	0	0	0	0	0	0	0	0	0	0	0	0	0	0	0
2007	0	35	0	0		0		0		0	0		0	0	0	0	0	0	0	0	0	0	0	0	0	0	0	0	0	0	0
2007	0	36	0	0		0		0		0	0		0	0	0	0	0	0	0	0	0	0	0	0	0	0	0	0	0	0	0
2008	0	29	0	0		0		0		0	0		0	0	0	0	0	0	0	0	0	0	0	0	0	0	0	0	0	0	0
2011	0	35	0	0		0		0		0	0		0	0	0	0	0	0	0	0	0	0	0	0	0	0	0	0	0	0	0
2007	0	40	0	0		0		0		0	0		0	0	0	0	0	0	0	0	0	0	0	0	0	0	0	0	0	0	0
2010	0	26	0	0		0		0		0	0		0	0	0	0	0	0	0	0	0	0	0	0	0	0	0	0	0	0	0
2012	0	37	0	0		0		0		0	0		0	0	0	0	0	0	0	0	0	0	0	0	0	0	0	0	0	0	0
2012	0	38	0	0		0		0		0	0		0	0	0	0	0	0	0	0	0	0	0	0	0	0	0	0	0	0	0
2010	0	31	0	0		0		0		0	0		0	0	0	0	0	0	0	0	0	0	0	0	0	0	0	0	0	0	0
2007	0	29	0	0		0		0		0	0		0	0	0	0	0	0	0	0	0	0	0	0	0	0	0	0	0	0	0
2012	0	37	0	0		0		0		0	0		0	0	0	0	0	0	0	0	0	0	0	0	0	0	0	0	0	0	0
2012	0	36	0	0		0		0		0	0		0	0	0	0	0	0	0	0	0	0	0	0	0	0	0	0	0	0	0
2010	0	37	0	0		0		0		0	0		0	0	0	0	0	0	0	0	0	0	0	0	0	0	0	0	0	0	0
2008	0	19	0	0		0		0		0	0		0	0	0	0	0	0	0	0	0	0	0	0	0	0	0	0	0	0	0
2010	0	38	0	0		0		0		0	0		0	0	0	0	0	0	0	0	0	0	0	0	0	0	0	0	0	0	0
2012	0	40	0	0		0		0		0	0		0	0	0	0	0	0	0	0	0	0	0	0	0	0	0	0	0	0	0
2010	0	27	0	0		0		0		0	0		0	0	0	0	0	0	0	0	0	0	0	0	0	0	0	0	0	0	0
2012	0	38	0	0		0		0		0	0		0	0	0	0	0	0	0	0	0	0	0	0	0	0	0	0	0	0	0
2010	0	40	0	0		0		0		0	0		0	0	0	0	0	0	0	0	0	0	0	0	0	0	0	0	0	0	0
2011	0	18	0	0		0		0		0	0		0	0	0	0	0	0	0	0	0	0	0	0	0	0	0	0	0	0	0
2010	0	34	0	0		0		0		0	0		0	0	0	0	0	0	0	0	0	0	0	0	0	0	0	0	0	0	0
2012	0	25	0	0		0		0		0	0		0	0	0	0	0	0	0	0	0	0	0	0	0	0	0	0	0	0	0
2010	0	37	0	0		0		0		0	0		0	0	0	0	0	0	0	0	0	0	0	0	0	0	0	0	0	0	0
2012	0	36	0	0		0		0		0	0		0	0	0	0	0	0	0	0	0	0	0	0	0	0	0	0	0	0	0
2008	0	25	0	0		0		0		0	0		0	0	0	0	0	0	0	0	0	0	0	0	0	0	0	0	0	0	0
2009	0	28	0	0		0		0		0	0		0	0	0	0	0	0	0	0	0	0	0	0	0	0	0	0	0	0	0
2012	0	18	0	0		0		0		0	0		0	0	0	0	0	0	0	0	0	0	0	0	0	0	0	0	0	0	0
2010	0	40	0	0		0		0		0	0		0	0	0	0	0	0	0	0	0	0	0	0	0	0	0	0	0	0	0
2008	0	33	0	0		0		0		0	0		0	0	0	0	0	0	0	0	0	0	0	0	0	0	0	0	0	0	0
2008	0	37	0	0		0		0		0	0		0	0	0	0	0	0	0	0	0	0	0	0	0	0	0	0	0	0	0
2011	0	33	0	0		0		0		0	0		0	0	0	0	0	0	0	0	0	0	0	0	0	0	0	0	0	0	0
2011	0	33	0	0		0		0		0	0		0	0	0	0	0	0	0	0	0	0	0	0	0	0	0	0	0	0	0
2008	0	37	0	0		0		0		0	0		0	0	0	0	0	0	0	0	0	0	0	0	0	0	0	0	0	0	0
2007	0	23	0	0		0		0		0	0		0	0	0	0	0	0	0	0	0	0	0	0	0	0	0	0	0	0	0
2010	0	29	0	0		0		0		0	0		0	0	0	0	0	0	0	0	0	0	0	0	0	0	0	0	0	0	0
2011	0	35	0	0		0		0		0	0		0	0	0	0	0	0	0	0	0	0	0	0	0	0	0	0	0	0	0
2010	0	40	0	0		0		0		0	0		0	0	0	0	0	0	0	0	0	0	0	0	0	0	0	0	0	0	0
2009	0	39	0	0		0		0		0	0		0	0	0	0	0	0	0	0	0	0	0	0	0	0	0	0	0	0	0
2012	0	30	0	0		0		0		0	0		0	0	0	0	0	0	0	0	0	0	0	0	0	0	0	0	0	0	0
2008	0	36	0	0		0		0		0	0		0	0	0	0	0	0	0	0	0	0	0	0	0	0	0	0	0	0	0
2011	0	39	0	0		0		0		0	0		0	0	0	0	0	0	0	0	0	0	0	0	0	0	0	0	0	0	0
2011	0	38	0	0		0		0		0	0		0	0	0	0	0	0	0	0	0	0	0	0	0	0	0	0	0	0	0
2011	0	34	0	0		0		0		0	0		0	0	0	0	0	0	0	0	0	0	0	0	0	0	0	0	0	0	0
2011	0	28	0	0		0		0		0	0		0	0	0	0	0	0	0	0	0	0	0	0	0	0	0	0	0	0	0
2010	0	28	0	0		0		0		0	0		0	0	0	0	0	0	0	0	0	0	0	0	0	0	0	0	0	0	0
2008	0	28	0	0		0		0		0	0		0	0	0	0	0	0	0	0	0	0	0	0	0	0	0	0	0	0	0
2010	0	30	0	0		0		0		0	0		0	0	0	0	0	0	0	0	0	0	0	0	0	0	0	0	0	0	0
2008	0	39	0	0		0		0		0	0		0	0	0	0	0	0	0	0	0	0	0	0	0	0	0	0	0	0	0
2011	0	40	0	0		0		0		0	0		0	0	0	0	0	0	0	0	0	0	0	0	0	0	0	0	0	0	0
2012	0	39	0	0		0		0		0	0		0	0	0	0	0	0	0	0	0	0	0	0	0	0	0	0	0	0	0
2012	0	37	0	0		0		0		0	0		0	0	0	0	0	0	0	0	0	0	0	0	0	0	0	0	0	0	0
2011	0	18	0	0		0		0		0	0		0	0	0	0	0	0	0	0	0	0	0	0	0	0	0	0	0	0	0
2007	0	18	0	0		0		0		0	0		0	0	0	0	0	0	0	0	0	0	0	0	0	0	0	0	0	0	0
2012	0	30	0	0		0		0		0	0		0	0	0	0	0	0	0	0	0	0	0	0	0	0	0	0	0	0	0
2011	0	34	0	0		0		0		0	0		0	0	0	0	0	0	0	0	0	0	0	0	0	0	0	0	0	0	0
2011	0	35	0	0		0		0		0	0		0	0	0	0	0	0	0	0	0	0	0	0	0	0	0	0	0	0	0
2012	0	37	0	0		0		0		0	0		0	0	0	0	0	0	0	0	0	0	0	0	0	0	0	0	0	0	0
2008	0	32	0	0		0		0		0	0		0	0	0	0	0	0	0	0	0	0	0	0	0	0	0	0	0	0	0
2010	0	31	0	0		0		0		0	0		0	0	0	0	0	0	0	0	0	0	0	0	0	0	0	0	0	0	0
2012	0	31	0	0		0		0		0	0		0	0	0	0	0	0	0	0	0	0	0	0	0	0	0	0	0	0	0
2007	0	21	0	0		0		0		0	0		0	0	0	0	0	0	0	0	0	0	0	0	0	0	0	0	0	0	0
2012	0	40	0	0		0		0		0	0		0	0	0	0	0	0	0	0	0	0	0	0	0	0	0	0	0	0	0
2009	0	31	0	0		0		0		0	0		0	0	0	0	0	0	0	0	0	0	0	0	0	0	0	0	0	0	0
2007	0	28	0	0		0		0		0	0		0	0	0	0	0	0	0	0	0	0	0	0	0	0	0	0	0	0	0
2008	0	28	0	0		0		0		0	0		0	0	0	0	0	0	0	0	0	0	0	0	0	0	0	0	0	0	0
2012	0	32	0	0		0		0		0	0		0	0	0	0	0	0	0	0	0	0	0	0	0	0	0	0	0	0	0
2011	0	40	0	0		0		0		0	0		0	0	0	0	0	0	0	0	0	0	0	0	0	0	0	0	0	0	0
2007	0	40	0	0		0		0		0	0		0	0	0	0	0	0	0	0	0	0	0	0	0	0	0	0	0	0	0
2010	0	34	0	0		0		0		0	0		0	0	0	0	0	0	0	0	0	0	0	0	0	0	0	0	0	0	0
2012	0	33	0	0		0		0		0	0		0	0	0	0	0	0	0	0	0	0	0	0	0	0	0	0	0	0	0
2011	0	35	0	0		0		0		0	0		0	0	0	0	0	0	0	0	0	0	0	0	0	0	0	0	0	0	0
2007	0	30	0	0		0		0		0	0		0	0	0	0	0	0	0	0	0	0	0	0	0	0	0	0	0	0	0
2009	0	19	0	0		0		0		0	0		0	0	0	0	0	0	0	0	0	0	0	0	0	0	0	0	0	0	0
2009	0	40	0	0		0		0		0	0		0	0	0	0	0	0	0	0	0	0	0	0	0	0	0	0	0	0	0
2011	0	37	0	0		0		0		0	0		0	0	0	0	0	0	0	0	0	0	0	0	0	0	0	0	0	0	0
2008	0	30	0	0		0		0		0	0		0	0	0	0	0	0	0	0	0	0	0	0	0	0	0	0	0	0	0
2007	0	38	0	0		0		0		0	0		0	0	0	0	0	0	0	0	0	0	0	0	0	0	0	0	0	0	0
2011	0	23	0	0		0		0		0	0		0	0	0	0	0	0	0	0	0	0	0	0	0	0	0	0	0	0	0
2012	0	23	0	0		0		0		0	0		0	0	0	0	0	0	0	0	0	0	0	0	0	0	0	0	0	0	0
2009	0	38	0	0		0		0		0	0		0	0	0	0	0	0	0	0	0	0	0	0	0	0	0	0	0	0	0
2007	0	25	0	0		0		0		0	0		0	0	0	0	0	0	0	0	0	0	0	0	0	0	0	0	0	0	0
2008	0	40	0	0		0		0		0	0		0	0	0	0	0	0	0	0	0	0	0	0	0	0	0	0	0	0	0
2011	0	29	0	0		0		0		0	0		0	0	0	0	0	0	0	0	0	0	0	0	0	0	0	0	0	0	0
2011	0	38	0	0		0		0		0	0		0	0	0	0	0	0	0	0	0	0	0	0	0	0	0	0	0	0	0
2012	0	40	0	0		0		0		0	0		0	0	0	0	0	0	0	0	0	0	0	0	0	0	0	0	0	0	0
2009	0	27	0	0		0		0		0	0		0	0	0	0	0	0	0	0	0	0	0	0	0	0	0	0	0	0	0
2008	0	25	0	0		0		0		0	0		0	0	0	0	0	0	0	0	0	0	0	0	0	0	0	0	0	0	0
2012	0	40	0	0		0		0		0	0		0	0	0	0	0	0	0	0	0	0	0	0	0	0	0	0	0	0	0
2012	0	32	0	0		0		0		0	0		0	0	0	0	0	0	0	0	0	0	0	0	0	0	0	0	0	0	0
2010	0	30	0	0		0		0		0	0		0	0	0	0	0	0	0	0	0	0	0	0	0	0	0	0	0	0	0
2012	0	29	0	0		0		0		0	0		0	0	0	0	0	0	0	0	0	0	0	0	0	0	0	0	0	0	0
2009	0	39	0	0		0		0		0	0		0	0	0	0	0	0	0	0	0	0	0	0	0	0	0	0	0	0	0
2009	0	40	0	0		0		0		0	0		0	0	0	0	0	0	0	0	0	0	0	0	0	0	0	0	0	0	0
2010	0	37	0	0		0		0		0	0		0	0	0	0	0	0	0	0	0	0	0	0	0	0	0	0	0	0	0
2011	0	30	0	0		0		0		0	0		0	0	0	0	0	0	0	0	0	0	0	0	0	0	0	0	0	0	0
2012	0	11	0	0		0		0		0	0		0	0	0	0	0	0	0	0	0	0	0	0	0	0	0	0	0	0	0
2011	0	32	0	0		0		0		0	0		0	0	0	0	0	0	0	0	0	0	0	0	0	0	0	0	0	0	0
2009	0	31	0	0		0		0		0	0		0	0	0	0	0	0	0	0	0	0	0	0	0	0	0	0	0	0	0
2011	0	30	0	0		0		0		0	0		0	0	0	0	0	0	0	0	0	0	0	0	0	0	0	0	0	0	0
2012	0	34	0	0		0		0		0	0		0	0	0	0	0	0	0	0	0	0	0	0	0	0	0	0	0	0	0
2011	0	23	0	0		0		0		0	0		0	0	0	0	0	0	0	0	0	0	0	0	0	0	0	0	0	0	0
2011	0	36	0	0		0		0		0	0		0	0	0	0	0	0	0	0	0	0	0	0	0	0	0	0	0	0	0
2010	0	40	0	0		0		0		0	0		0	0	0	0	0	0	0	0	0	0	0	0	0	0	0	0	0	0	0
2010	0	22	0	0		0		0		0	0		0	0	0	0	0	0	0	0	0	0	0	0	0	0	0	0	0	0	0
2010	0	34	0	0		0		0		0	0		0	0	0	0	0	0	0	0	0	0	0	0	0	0	0	0	0	0	0
2011	0	34	0	0		0		0		0	0		0	0	0	0	0	0	0	0	0	0	0	0	0	0	0	0	0	0	0
2010	0	33	0	0		0		0		0	0		0	0	0	0	0	0	0	0	0	0	0	0	0	0	0	0	0	0	0
2007	0	30	0	0		0		0		0	0		0	0	0	0	0	0	0	0	0	0	0	0	0	0	0	0	0	0	0
2012	0	36	0	0		0		0		0	0		0	0	0	0	0	0	0	0	0	0	0	0	0	0	0	0	0	0	0
2007	0	40	0	0		0		0		0	0		0	0	0	0	0	0	0	0	0	0	0	0	0	0	0	0	0	0	0
2010	0	19	0	0		0		0		0	0		0	0	0	0	0	0	0	0	0	0	0	0	0	0	0	0	0	0	0
2011	0	35	0	0		0		0		0	0		0	0	0	0	0	0	0	0	0	0	0	0	0	0	0	0	0	0	0
2007	0	34	0	0		0		0		0	0		0	0	0	0	0	0	0	0	0	0	0	0	0	0	0	0	0	0	0
2010	0	33	0	0		0		0		0	0		0	0	0	0	0	0	0	0	0	0	0	0	0	0	0	0	0	0	0
2009	0	37	0	0		0		0		0	0		0	0	0	0	0	0	0	0	0	0	0	0	0	0	0	0	0	0	0
2009	0	28	0	0		0		0		0	0		0	0	0	0	0	0	0	0	0	0	0	0	0	0	0	0	0	0	0
2010	0	34	0	0		0		0		0	0		0	0	0	0	0	0	0	0	0	0	0	0	0	0	0	0	0	0	0
2007	0	31	0	0		0		0		0	0		0	0	0	0	0	0	0	0	0	0	0	0	0	0	0	0	0	0	0
2012	0	37	0	0		0		0		0	0		0	0	0	0	0	0	0	0	0	0	0	0	0	0	0	0	0	0	0
2009	0	29	0	0		0		0		0	0		0	0	0	0	0	0	0	0	0	0	0	0	0	0	0	0	0	0	0
2009	0	38	0	0		0		0		0	0		0	0	0	0	0	0	0	0	0	0	0	0	0	0	0	0	0	0	0
2011	0	29	0	0		0		0		0	0		0	0	0	0	0	0	0	0	0	0	0	0	0	0	0	0	0	0	0
2012	0	38	0	0		0		0		0	0		0	0	0	0	0	0	0	0	0	0	0	0	0	0	0	0	0	0	0
2011	0	29	0	0		0		0		0	0		0	0	0	0	0	0	0	0	0	0	0	0	0	0	0	0	0	0	0
2008	0	29	0	0		0		0		0	0		0	0	0	0	0	0	0	0	0	0	0	0	0	0	0	0	0	0	0
2012	0	37	0	0		0		0		0	0		0	0	0	0	0	0	0	0	0	0	0	0	0	0	0	0	0	0	0
2010	0	36	0	0		0		0		0	0		0	0	0	0	0	0	0	0	0	0	0	0	0	0	0	0	0	0	0
2011	0	32	0	0		0		0		0	0		0	0	0	0	0	0	0	0	0	0	0	0	0	0	0	0	0	0	0
2008	0	25	0	0		0		0		0	0		0	0	0	0	0	0	0	0	0	0	0	0	0	0	0	0	0	0	0
2008	0	36	0	0		0		0		0	0		0	0	0	0	0	0	0	0	0	0	0	0	0	0	0	0	0	0	0
2010	0	36	0	0		0		0		0	0		0	0	0	0	0	0	0	0	0	0	0	0	0	0	0	0	0	0	0
2008	0	32	0	0		0		0		0	0		0	0	0	0	0	0	0	0	0	0	0	0	0	0	0	0	0	0	0
2011	0	40	0	0		0		0		0	0		0	0	0	0	0	0	0	0	0	0	0	0	0	0	0	0	0	0	0
2010	0	24	0	0		0		0		0	0		0	0	0	0	0	0	0	0	0	0	0	0	0	0	0	0	0	0	0
2010	0	22	0	0		0		0		0	0		0	0	0	0	0	0	0	0	0	0	0	0	0	0	0	0	0	0	0
2009	0	35	0	0		0		0		0	0		0	0	0	0	0	0	0	0	0	0	0	0	0	0	0	0	0	0	0
2012	0	35	0	0		0		0		0	0		0	0	0	0	0	0	0	0	0	0	0	0	0	0	0	0	0	0	0
2010	0	33	0	0		0		0		0	0		0	0	0	0	0	0	0	0	0	0	0	0	0	0	0	0	0	0	0
2011	0	40	0	0		0		0		0	0		0	0	0	0	0	0	0	0	0	0	0	0	0	0	0	0	0	0	0
2011	0	29	0	0		0		0		0	0		0	0	0	0	0	0	0	0	0	0	0	0	0	0	0	0	0	0	0
2010	0	34	0	0		0		0		0	0		0	0	0	0	0	0	0	0	0	0	0	0	0	0	0	0	0	0	0
2008	0	25	0	0		0		0		0	0		0	0	0	0	0	0	0	0	0	0	0	0	0	0	0	0	0	0	0
2011	0	28	0	0		0		0		0	0		0	0	0	0	0	0	0	0	0	0	0	0	0	0	0	0	0	0	0
2007	0	18	0	0		0		0		0	0		0	0	0	0	0	0	0	0	0	0	0	0	0	0	0	0	0	0	0
2012	0	39	0	0		0		0		0	0		0	0	0	0	0	0	0	0	0	0	0	0	0	0	0	0	0	0	0
2011	0	40	0	0		0		0		0	0		0	0	0	0	0	0	0	0	0	0	0	0	0	0	0	0	0	0	0
[truncated: 90,017 more rows]
